# Supplementary material for: A Proteomic View of Salmonella Typhimurium in Response to Phosphate Limitation
Source: Proteomes. 2018 Apr 25;6(2):19. doi: 10.3390/proteomes6020019 (PMC6027262; doi:10.3390/proteomes6020019)
Supplement: Supplementary file 1 [file proteomes-06-00019-s001.zip]

Archive with 2 entries (2 files):
- Proteomes-Pi-Starvation-Table-S1.xlsx
- Supplementary+Figures.docx
