# Supplementary material for: A Proteomic View of Salmonella Typhimurium in Response to Phosphate Limitation
Source: Proteomes. 2018 Apr 25;6(2):19. doi: 10.3390/proteomes6020019 (PMC6027262; doi:10.3390/proteomes6020019)
Supplement: Supplementary file 1 [file proteomes-06-00019-s001.zip › Proteomes-Pi-Starvation-Table-S1.xlsx]

## Sheet: All proteins
All identified Salmonella proteins in this study
Protein IDs	Protein description	Mol weight [kDa]	Razor + unique peptides	Razor + unique peptides 1	Razor + unique peptides 2	Razor + unique peptides 3	Unique + razor sequence coverage [%]	Q-value	Score	Intensity	Intensity L	Intensity H	Intensity 1	Intensity L 1	Intensity H 1	Intensity 2	Intensity L 2	Intensity H 2	Intensity 3	Intensity L 3	Intensity H 3	Ratio H/L normalized
A0A0F6AW24	Resistance to complement killing OS=Salmonella typhimurium (strain 14028s / SGSC 2262) GN=rcK PE=4 SV=1	19.72	2	1	2	1	16.2	0	14.861	2028800	1371800	656980	557960	382250	175710	872920	619220	253690	597930	370360	227570
A0A0F6AW36	DNA replication OS=Salmonella typhimurium (strain 14028s / SGSC 2262) GN=repA2 PE=4 SV=1	37.524	3	2	1	2	8.8	0.0096444	1.554	7928000	3640400	4287600	3477200	1442500	2034700	2393200	1194900	1198300	2057500	1003000	1054500	0.860463
A0A0F6AW44	Resolvase OS=Salmonella typhimurium (strain 14028s / SGSC 2262) GN=rsdB PE=4 SV=1	28.765	1	1	1	1	4.6	0.00066007	3.8942	1931600	1114800	816790	881350	459270	422090	1050300	655550	394710	0	0	0
A0A0F6AW50	Hydrophilic protein OS=Salmonella typhimurium (strain 14028s / SGSC 2262) GN=spvD PE=4 SV=1	24.845	2	1	1	1	6	0.0024722	2.1321	1387400	1146900	240530	474750	391920	82836	510420	393700	116720	402240	361270	40974
A0A0F6AW51	Hydrophilic protein OS=Salmonella typhimurium (strain 14028s / SGSC 2262) GN=spvC PE=4 SV=1	27.646	1	1	1	1	4.1	0.0012602	2.6425	3315200	2734300	580950	799510	693920	105600	1086200	918130	168040	1429600	1122200	307310
A0A0F6AW58	Putative carbonic anhydrase OS=Salmonella typhimurium (strain 14028s / SGSC 2262) GN=STM14_5569 PE=4 SV=1	26.644	11	7	7	9	24.8	0	29.02	65785000	31453000	34332000	33198000	17159000	16039000	15083000	6656800	8426500	17503000	7636900	9866500	0.995463
A0A0F6AW60	Alpha-helical coiled coil protein OS=Salmonella typhimurium (strain 14028s / SGSC 2262) GN=tlpA PE=4 SV=1	41.479	5	4	4	3	12.4	0	19.059	20486000	11076000	9409900	6482900	3426500	3056400	7616500	4166100	3450300	6386100	3482900	2903200	0.614077
A0A0F6AW63	Putative cytoplasmic protein OS=Salmonella typhimurium (strain 14028s / SGSC 2262) GN=STM14_5574 PE=4 SV=1	35.321	4	3	3	2	13.4	0	11.011	8918300	3879500	5038800	3118600	1495300	1623400	2403600	796440	1607200	3396100	1587800	1808300	0.995633
A0A0F6AW64	Plasmid partition protein A OS=Salmonella typhimurium (strain 14028s / SGSC 2262) GN=parA PE=4 SV=1	44.5	3	2	3	3	8.7	0	29.751	24547000	8496700	16050000	8826300	3245300	5581000	8071500	2615200	5456400	7649100	2636200	5012900	2.69855
A0A0F6AW65	Plasmid partition protein B OS=Salmonella typhimurium (strain 14028s / SGSC 2262) GN=parB PE=4 SV=1	36.88	11	8	8	8	42.8	0	41.094	102790000	44823000	57965000	35403000	16466000	18937000	29192000	12302000	16890000	38193000	16055000	22138000	1.19263
A0A0F6AWA8	Conjugative transfer: surface exclusion OS=Salmonella typhimurium (strain 14028s / SGSC 2262) GN=traS PE=4 SV=1	18.873	1	1	0	0	16.5	0	4.8275	340500	145450	195050	340500	145450	195050	0	0	0	0	0	0
A0A0F6AWA9	Conjugative transfer: surface exclusion OS=Salmonella typhimurium (strain 14028s / SGSC 2262) GN=traT PE=4 SV=1	26.169	19	19	15	17	60.1	0	323.31	790680000	353910000	436770000	287370000	127670000	159700000	238860000	106740000	132120000	264450000	119500000	144950000	0.727723
A0A0F6AWB2	tRNA(fMet)-specific endonuclease VapC OS=Salmonella typhimurium (strain 14028s / SGSC 2262) GN=vapC PE=3 SV=1	14.887	2	2	2	0	29.5	0	16.804	910220	631310	278910	491600	365240	126360	418620	266070	152550	0	0	0
A0A0F6AWB8	Bifunctional aspartokinase I/homeserine dehydrogenase I OS=Salmonella typhimurium (strain 14028s / SGSC 2262) GN=thrA PE=4 SV=1	88.694	41	34	35	35	52	0	323.31	806260000	184860000	621400000	284800000	64949000	219850000	245730000	56821000	188910000	275730000	63090000	212640000	2.5844
A0A0F6AWB9	Homoserine kinase OS=Salmonella typhimurium (strain 14028s / SGSC 2262) GN=thrB PE=3 SV=1	33.286	9	9	8	9	23.9	0	15.482	116650000	30263000	86389000	44167000	10836000	33331000	29218000	8081900	21136000	43267000	11345000	31922000	2.3728
A0A0F6AWC0	Threonine synthase OS=Salmonella typhimurium (strain 14028s / SGSC 2262) GN=thrC PE=4 SV=1	46.987	26	23	22	23	68.5	0	323.31	1809600000	817970000	991610000	645830000	304220000	341600000	573550000	253210000	320350000	590190000	260540000	329650000	1.66623
A0A0F6AWC1	UPF0246 protein YaaA OS=Salmonella typhimurium (strain 14028s / SGSC 2262) GN=yaaA PE=3 SV=1	29.764	6	5	5	6	28.8	0	24.87	73987000	37385000	36602000	22871000	10483000	12388000	24729000	13421000	11308000	26388000	13481000	12907000	0.799773
A0A0F6AWC3	Transaldolase OS=Salmonella typhimurium (strain 14028s / SGSC 2262) GN=talB PE=3 SV=1	35.171	30	26	27	25	70	0	273.88	1737900000	1024700000	713110000	498900000	283400000	215500000	592520000	355000000	237520000	646440000	386350000	260090000	0.515647
A0A0F6AWC4	Molybdenum cofactor biosynthesis protein OS=Salmonella typhimurium (strain 14028s / SGSC 2262) GN=mogA PE=4 SV=1	21.363	1	1	1	1	11.7	0	4.8155	16070000	9013200	7056500	3169000	1451100	1717900	6644500	3750900	2893700	6256200	3811200	2445000
A0A0F6AWC9	Chaperone protein DnaK OS=Salmonella typhimurium (strain 14028s / SGSC 2262) GN=dnaK PE=2 SV=1	69.257	55	49	51	54	63.8	0	323.31	3813800000	2049300000	1764500000	1373500000	733180000	640360000	1114300000	600880000	513390000	1326000000	715270000	610710000	0.67445
A0A0F6AWD0	Chaperone protein DnaJ OS=Salmonella typhimurium (strain 14028s / SGSC 2262) GN=dnaJ PE=3 SV=1	41.312	16	16	14	14	40.1	0	120.69	144720000	87603000	57115000	44128000	26693000	17436000	39053000	21388000	17665000	61536000	39522000	22014000	0.408493
A0A0F6AWG8	30S ribosomal protein S20 OS=Salmonella typhimurium (strain 14028s / SGSC 2262) GN=rpsT PE=3 SV=1	9.6553	10	8	9	9	62.1	0	70.615	238380000	46984000	191390000	86439000	17630000	68809000	80043000	14647000	65396000	71893000	14707000	57186000	1.79433
A0A0F6AWH0	Riboflavin biosynthesis protein OS=Salmonella typhimurium (strain 14028s / SGSC 2262) GN=ribF PE=3 SV=1	34.27	3	3	3	2	15.4	0	23.965	21729000	7156400	14572000	7561400	2488500	5072900	8827400	2675500	6151900	5339900	1992400	3347500	1.50957
A0A0F6AWH1	Isoleucine--tRNA ligase OS=Salmonella typhimurium (strain 14028s / SGSC 2262) GN=ileS PE=3 SV=1	105.67	51	40	40	42	53.7	0	298.03	377140000	108850000	268300000	150920000	43824000	107100000	118250000	34323000	83928000	107970000	30699000	77273000	2.004
A0A0F6AWH4	Peptidyl-prolyl cis-trans isomerase OS=Salmonella typhimurium (strain 14028s / SGSC 2262) GN=slpA PE=4 SV=1	16.093	4	3	3	4	30.9	0	53.382	34558000	15076000	19482000	10490000	4465700	6024400	11248000	4807300	6441200	12820000	5803000	7016800	1.21643
A0A0F6AWH5	4-hydroxy-3-methylbut-2-enyl diphosphate reductase OS=Salmonella typhimurium (strain 14028s / SGSC 2262) GN=ispH PE=3 SV=1	34.527	4	3	2	2	12.7	0	26.805	5831400	2529700	3301600	2316400	1012600	1303800	1887800	719790	1168000	1627200	797350	829860	1.26822
A0A0F6AWJ1	4-hydroxy-tetrahydrodipicolinate reductase OS=Salmonella typhimurium (strain 14028s / SGSC 2262) GN=dapB PE=3 SV=1	28.851	14	14	14	12	57.9	0	264.61	326210000	136460000	189750000	111600000	43932000	67672000	105680000	45524000	60156000	108930000	47009000	61918000	1.5103
A0A0F6AWJ3	Carbamoyl-phosphate synthase small chain OS=Salmonella typhimurium (strain 14028s / SGSC 2262) GN=carA PE=3 SV=1	41.651	16	15	14	14	44.8	0	152.73	522910000	167410000	355500000	174000000	61465000	112540000	172620000	48613000	124000000	176290000	57333000	118960000	1.20267
A0A0F6AWJ4	Carbamoyl-phosphate synthase (glutamine-hydrolyzing) OS=Salmonella typhimurium (strain 14028s / SGSC 2262) GN=carB PE=3 SV=1	118.14	68	62	57	57	59.4	0	323.31	757010000	132930000	624070000	289970000	49022000	240940000	238810000	43174000	195640000	228230000	40738000	187490000	4.0584
A0A0F6AWL1	Putative outer membrane lipoprotein OS=Salmonella typhimurium (strain 14028s / SGSC 2262) GN=STM14_0095 PE=4 SV=1	8.2171	1	1	1	0	26.3	0.00065402	3.5537	2721700	1780500	941220	2255800	1481400	774420	465940	299140	166800	0	0	0
A0A0F6AWL9	Glutathione-regulated potassium-efflux system ancillary protein KefF OS=Salmonella typhimurium (strain 14028s / SGSC 2262) GN=yabF PE=3 SV=1	20.005	1	0	0	1	5.7	0.0018844	2.5875	816350	606930	209420	0	0	0	0	0	0	816350	606930	209420
A0A0F6AWM2	Dihydrofolate reductase OS=Salmonella typhimurium (strain 14028s / SGSC 2262) GN=folA PE=3 SV=1	17.97	6	5	5	5	34	0	13.043	86231000	43314000	42917000	28962000	14986000	13976000	31754000	15494000	16260000	25515000	12833000	12682000	0.77073
A0A0F6AWM3	Bis(5-nucleosyl)-tetraphosphatase, symmetrical OS=Salmonella typhimurium (strain 14028s / SGSC 2262) GN=apaH PE=3 SV=1	31.43	2	2	1	1	7.1	0	4.2565	2297900	1000900	1297000	985710	303150	682560	707970	364060	343910	604270	333690	270570
A0A0F6AWM5	Ribosomal RNA small subunit methyltransferase A OS=Salmonella typhimurium (strain 14028s / SGSC 2262) GN=ksgA PE=3 SV=1	30.516	3	2	2	2	12.5	0.001265	2.7347	7867900	3428700	4439300	2150500	909880	1240600	2503600	1088800	1414800	3213800	1430000	1783900	1.04505
A0A0F6AWM6	4-hydroxythreonine-4-phosphate dehydrogenase OS=Salmonella typhimurium (strain 14028s / SGSC 2262) GN=pdxA_1 PE=3 SV=1	34.805	4	4	2	3	24	0	27.279	26346000	13510000	12836000	6266400	3399200	2867200	7531800	3765000	3766800	12548000	6345900	6201600	0.915597
A0A0F6AWM7	Chaperone SurA OS=Salmonella typhimurium (strain 14028s / SGSC 2262) GN=surA PE=3 SV=1	47.25	29	26	26	23	72	0	286.63	667490000	352880000	314610000	227160000	124260000	102890000	220580000	118990000	101590000	219750000	109620000	110130000	0.771543
A0A0F6AWM8	LPS-assembly protein LptD OS=Salmonella typhimurium (strain 14028s / SGSC 2262) GN=imp PE=3 SV=1	89.821	45	40	32	32	58.8	0	323.31	493100000	242950000	250140000	169830000	83493000	86333000	149640000	74252000	75391000	173630000	85207000	88419000	0.755183
A0A0F6AWN2	RNA polymerase-associated protein RapA OS=Salmonella typhimurium (strain 14028s / SGSC 2262) GN=hepA PE=3 SV=1	109.86	33	31	29	25	43.9	0	185.19	139840000	59390000	80446000	73752000	37640000	36112000	32420000	10734000	21687000	33664000	11016000	22648000	1.58943
A0A0F6AWP3	Thiamine transporter substrate binding subunit OS=Salmonella typhimurium (strain 14028s / SGSC 2262) GN=tbpA PE=4 SV=1	36.263	15	13	13	13	49.5	0	153.23	214570000	126080000	88488000	60516000	34909000	25607000	62715000	37954000	24761000	91338000	53218000	38120000	0.571153
A0A0F6AWP7	3-isopropylmalate dehydratase small subunit OS=Salmonella typhimurium (strain 14028s / SGSC 2262) GN=leuD PE=3 SV=1	22.506	6	6	5	5	44.3	0	83.922	125330000	31531000	93801000	42869000	11304000	31565000	40219000	10352000	29868000	42243000	9875700	32367000	2.47657
A0A0F6AWP8	3-isopropylmalate dehydratase large subunit OS=Salmonella typhimurium (strain 14028s / SGSC 2262) GN=leuC PE=3 SV=1	49.785	18	16	15	15	49.4	0	195.77	417150000	69617000	347530000	149820000	25826000	124000000	132950000	21436000	111520000	134370000	22356000	112020000	3.39103
A0A0F6AWP9	3-isopropylmalate dehydrogenase OS=Salmonella typhimurium (strain 14028s / SGSC 2262) GN=leuB PE=3 SV=1	39.513	20	16	17	15	52.1	0	228.59	398680000	105790000	292890000	131160000	41007000	90154000	136580000	31749000	104830000	130940000	33034000	97903000	1.23573
A0A0F6AWQ0	2-isopropylmalate synthase OS=Salmonella typhimurium (strain 14028s / SGSC 2262) GN=leuA PE=3 SV=1	57.43	19	18	16	18	46.5	0	194.04	268440000	85276000	183170000	95144000	25938000	69206000	96478000	32470000	64008000	76821000	26869000	49952000	3.23483
A0A0F6AWQ5	Acetolactate synthase OS=Salmonella typhimurium (strain 14028s / SGSC 2262) GN=ilvI PE=3 SV=1	60.624	23	20	17	22	36.5	0	128.1	326360000	142040000	184320000	110030000	47408000	62621000	101320000	44344000	56973000	115010000	50284000	64727000	0.879
A0A0F6AWQ6	Acetolactate synthase 3 regulatory subunit OS=Salmonella typhimurium (strain 14028s / SGSC 2262) GN=ilvH PE=4 SV=1	18.063	10	10	8	9	62.6	0	85.017	220530000	123250000	97280000	76377000	43485000	32892000	72388000	39769000	32619000	71763000	39994000	31769000	0.671813
A0A0F6AWQ8	DNA-binding transcriptional regulator FruR OS=Salmonella typhimurium (strain 14028s / SGSC 2262) GN=fruR PE=4 SV=1	38.041	3	1	3	1	16.5	0	15.527	21324000	9885200	11438000	3890600	1760000	2130600	12062000	5867400	6194300	5371300	2257700	3113600
A0A0F6AWR1	Transcriptional regulator MraZ OS=Salmonella typhimurium (strain 14028s / SGSC 2262) GN=yabB PE=3 SV=1	17.435	3	2	2	3	19.7	0	5.0292	11441000	7335300	4105800	4139600	2707200	1432400	3856700	2440900	1415800	3444900	2187300	1257600	0.98492
A0A0F6AWR2	Ribosomal RNA small subunit methyltransferase H OS=Salmonella typhimurium (strain 14028s / SGSC 2262) GN=mraW PE=3 SV=1	34.775	5	4	4	4	20.1	0	34.043	34323000	11686000	22636000	10033000	3219600	6813400	11738000	4219000	7518700	12552000	4247700	8304100	1.39993
A0A0F6AWR4	Division specific transpeptidase OS=Salmonella typhimurium (strain 14028s / SGSC 2262) GN=ftsI PE=4 SV=1	63.845	8	6	5	7	22.8	0	29.981	89691000	38805000	50887000	8946900	2961100	5985900	8472000	2958800	5513200	72272000	32885000	39388000	1.19363
A0A0F6AWR5	UDP-N-acetylmuramoyl-L-alanyl-D-glutamate--2,6-diaminopimelate ligase OS=Salmonella typhimurium (strain 14028s / SGSC 2262) GN=murE PE=3 SV=1	53.314	10	8	9	9	25.3	0	56.642	64978000	23315000	41663000	22062000	7821700	14241000	21165000	7802700	13363000	21750000	7690800	14059000	1.38943
A0A0F6AWR6	UDP-N-acetylmuramoyl-tripeptide--D-alanyl-D-alanine ligase OS=Salmonella typhimurium (strain 14028s / SGSC 2262) GN=murF PE=3 SV=1	47.533	7	4	6	6	16.4	0	29.552	24182000	9254500	14928000	8797500	3266600	5530900	4551400	2129700	2421700	10833000	3858100	6975200	1.11241
A0A0F6AWR8	UDP-N-acetylmuramoylalanine--D-glutamate ligase OS=Salmonella typhimurium (strain 14028s / SGSC 2262) GN=murD PE=3 SV=1	46.997	5	5	5	5	19.2	0	27.745	52570000	25934000	26636000	16318000	8802500	7515000	18344000	9369900	8973700	17909000	7761700	10148000	1.03176
A0A0F6AWS0	UDP-N-acetylglucosamine--N-acetylmuramyl-(pentapeptide) pyrophosphoryl-undecaprenol N-acetylglucosamine transferase OS=Salmonella typhimurium (strain 14028s / SGSC 2262) GN=murG PE=3 SV=1	37.862	11	6	9	7	40	0	26.669	60944000	21886000	39058000	33956000	7560800	26395000	14174000	7523900	6649800	12815000	6801300	6013300	0.627953
A0A0F6AWS1	UDP-N-acetylmuramate--L-alanine ligase OS=Salmonella typhimurium (strain 14028s / SGSC 2262) GN=murC PE=3 SV=1	53.437	15	10	9	9	40.7	0	63.928	46904000	17711000	29194000	18997000	7071200	11926000	15789000	6633100	9156000	12118000	4006200	8111600	1.61913
A0A0F6AWS2	D-alanine--D-alanine ligase OS=Salmonella typhimurium (strain 14028s / SGSC 2262) GN=ddl_2 PE=3 SV=1	32.635	5	5	5	5	25.8	0	37.888	64887000	29737000	35150000	25586000	11941000	13644000	24232000	12218000	12013000	15069000	5577100	9492200	1.25467
A0A0F6AWS3	Cell division protein FtsQ OS=Salmonella typhimurium (strain 14028s / SGSC 2262) GN=ftsQ PE=3 SV=1	31.136	1	1	1	1	6.5	0.0018587	2.1909	6128500	1746800	4381600	2408000	713580	1694400	1919300	552200	1367100	1801200	481040	1320100
A0A0F6AWS4	Cell division protein ftsA OS=Salmonella typhimurium (strain 14028s / SGSC 2262) GN=ftsA PE=3 SV=1	45.313	4	3	4	3	20.2	0	36.105	47966000	37480000	10486000	4358900	2126100	2232800	8219700	3690100	4529600	35387000	31663000	3723800	0.65501
A0A0F6AWS5	Cell division protein FtsZ OS=Salmonella typhimurium (strain 14028s / SGSC 2262) GN=ftsZ PE=3 SV=1	40.323	23	22	18	19	73.4	0	323.31	799680000	332520000	467160000	247880000	102520000	145360000	244790000	99897000	144900000	307000000	130100000	176900000	1.0726
A0A0F6AWS6	UDP-3-O-[3-hydroxymyristoyl] N-acetylglucosamine deacetylase OS=Salmonella typhimurium (strain 14028s / SGSC 2262) GN=lpxC PE=3 SV=1	33.985	2	1	2	1	7.5	0.00063776	2.8487	5256000	3990100	1265900	846830	533780	313050	1925300	1554600	370740	2483800	1901700	582080
A0A0F6AWS8	Protein translocase subunit SecA OS=Salmonella typhimurium (strain 14028s / SGSC 2262) GN=secA PE=2 SV=1	101.82	39	35	34	31	50.6	0	308.53	252320000	99132000	153190000	93277000	37682000	55595000	80543000	31042000	49502000	78497000	30408000	48089000	1.15253
A0A0F6AWS9	Nucleoside triphosphate pyrophosphohydrolase OS=Salmonella typhimurium (strain 14028s / SGSC 2262) GN=mutT PE=3 SV=1	15.081	3	2	0	2	32.1	0	6.058	5620000	3172600	2447400	4239300	2314100	1925200	0	0	0	1380700	858460	522240
A0A0F6AWT1	DNA gyrase inhibitor YacG OS=Salmonella typhimurium (strain 14028s / SGSC 2262) GN=yacG PE=3 SV=1	7.0498	1	1	1	1	27	0	31.831	1172500	428510	744010	474010	185580	288430	403460	145570	257900	295050	97363	197690
A0A0F6AWT2	Cell division protein ZapD OS=Salmonella typhimurium (strain 14028s / SGSC 2262) GN=yacF PE=3 SV=1	28.425	4	2	4	3	21.1	0	10.335	11188000	4654100	6533600	3183200	1292000	1891300	3757400	1591900	2165500	4247000	1770200	2476800	1.077
A0A0F6AWT3	Dephospho-CoA kinase OS=Salmonella typhimurium (strain 14028s / SGSC 2262) GN=coaE PE=3 SV=1	22.795	6	5	5	6	58.3	0	35.579	23887000	11654000	12233000	7334100	3666600	3667500	8365400	4037800	4327600	8187500	3949900	4237600	0.974643
A0A0F6AWT4	GMP reductase OS=Salmonella typhimurium (strain 14028s / SGSC 2262) GN=guaC PE=3 SV=1	37.138	9	8	8	8	22.2	0	18.147	105480000	46842000	58639000	35265000	15934000	19331000	34824000	15657000	19167000	35392000	15252000	20140000	1.0761
A0A0F6AWT9	Quinolinate phosphoribosyltransferase OS=Salmonella typhimurium (strain 14028s / SGSC 2262) GN=nadC PE=3 SV=1	32.559	6	4	4	3	25.6	0	15.093	17513000	8353500	9159900	6044600	3070900	2973700	6883400	3058100	3825400	4585400	2224600	2360800	1.1528
A0A0F6AWU0	N-acetyl-anhydromuranmyl-L-alanine amidase OS=Salmonella typhimurium (strain 14028s / SGSC 2262) GN=ampD PE=4 SV=1	20.912	2	2	2	2	12.8	0	6.7397	9944600	6043500	3901100	3057200	1820400	1236800	3639700	2353600	1286100	3247600	1869400	1378200	0.558967
A0A0F6AWU5	Aromatic amino acid transporter OS=Salmonella typhimurium (strain 14028s / SGSC 2262) GN=aroP PE=4 SV=1	49.874	4	3	1	2	7.2	0	29.246	6312400	2070000	4242300	1076700	315280	761430	1574800	568280	1006500	3660900	1186500	2474400	1.94067
A0A0F6AWU7	Transcriptional regulator PdhR OS=Salmonella typhimurium (strain 14028s / SGSC 2262) GN=pdhR PE=4 SV=1	29.411	4	4	2	3	18.5	0	17.482	7284500	2801300	4483200	2377200	839020	1538200	1943800	723550	1220300	2963500	1238800	1724700	1.54327
A0A0F6AWU8	Pyruvate dehydrogenase E1 component OS=Salmonella typhimurium (strain 14028s / SGSC 2262) GN=aceE PE=4 SV=1	99.578	86	81	70	75	75.1	0	323.31	2911800000	1252200000	1659600000	1058300000	454320000	603990000	931910000	402860000	529050000	921550000	394980000	526570000	1.09163
A0A0F6AWU9	Acetyltransferase component of pyruvate dehydrogenase complex OS=Salmonella typhimurium (strain 14028s / SGSC 2262) GN=aceF PE=3 SV=1	66.054	56	49	51	49	67.7	0	323.31	3104000000	1439700000	1664200000	1131100000	524860000	606240000	914160000	424020000	490130000	1058700000	490830000	567870000	0.839553
A0A0F6AWV0	Dihydrolipoyl dehydrogenase OS=Salmonella typhimurium (strain 14028s / SGSC 2262) GN=lpdA PE=4 SV=1	50.639	31	27	26	26	52.3	0	323.31	1174100000	426970000	747170000	439030000	160570000	278460000	355980000	129850000	226120000	379130000	136540000	242590000	1.21443
A0A0F6AWV4	Aconitate hydratase B OS=Salmonella typhimurium (strain 14028s / SGSC 2262) GN=acnB PE=3 SV=1	93.528	58	54	51	48	68.9	0	323.31	2199800000	885410000	1314400000	795360000	323010000	472340000	720810000	291280000	429530000	683600000	271110000	412490000	1.18363
A0A0F6AWV5	Putative restriction endonuclease OS=Salmonella typhimurium (strain 14028s / SGSC 2262) GN=STM14_0191 PE=4 SV=1	32.672	2	1	1	2	16.1	0.00065789	3.7417	8901800	5120400	3781400	2373000	1323200	1049800	3776200	2485800	1290400	2752600	1311300	1441200
A0A0F6AWV6	UPF0231 protein YacL OS=Salmonella typhimurium (strain 14028s / SGSC 2262) GN=yacL PE=3 SV=1	13.888	4	3	0	3	23.3	0.0012626	2.6843	8368100	5820100	2548000	4243200	2940900	1302300	0	0	0	4124900	2879200	1245700
A0A0F6AWV9	4-hydroxythreonine-4-phosphate dehydrogenase OS=Salmonella typhimurium (strain 14028s / SGSC 2262) GN=pdxA_2 PE=3 SV=1	35.064	3	1	1	1	13.5	0	5.6272	4654100	2602000	2052200	391800	183440	208360	1144700	582820	561840	3117700	1835700	1282000
A0A0F6AWW0	Putative transcriptional regulator OS=Salmonella typhimurium (strain 14028s / SGSC 2262) GN=STM14_0196 PE=4 SV=1	27.862	2	2	1	1	16.5	0	5.5405	1422200	549560	872690	310790	80331	230460	0	0	0	1111500	469230	642230
A0A0F6AWW1	S-adenosylmethionine decarboxylase proenzyme OS=Salmonella typhimurium (strain 14028s / SGSC 2262) GN=speD PE=3 SV=1	30.414	5	3	3	4	31.1	0	33.092	20357000	6698200	13658000	5417300	1772800	3644500	7873000	2605100	5267900	7066300	2320300	4746000	1.6761
A0A0F6AWW2	Polyamine aminopropyltransferase OS=Salmonella typhimurium (strain 14028s / SGSC 2262) GN=speE PE=3 SV=1	32.095	3	3	3	2	16.8	0	22.875	14280000	3043000	11237000	4961400	1027400	3934000	5781800	1211500	4570300	3537200	804080	2733100	2.6782
A0A0F6AWW4	Multicopper oxidase OS=Salmonella typhimurium (strain 14028s / SGSC 2262) GN=cueO PE=4 SV=1	58.625	7	6	5	6	18.8	0	24.737	51886000	23560000	28326000	18589000	8416300	10173000	15831000	7164000	8666900	17467000	7979700	9486900	0.728503
A0A0F6AWW5	Glucose dehydrogenase OS=Salmonella typhimurium (strain 14028s / SGSC 2262) GN=gcd PE=4 SV=1	86.51	19	19	14	13	28.5	0	152.95	138560000	103710000	34851000	51987000	38334000	13653000	43279000	32530000	10749000	43290000	32841000	10449000	0.261293
A0A0F6AWW6	Hypoxanthine-guanine phosphoribosyltransferase OS=Salmonella typhimurium (strain 14028s / SGSC 2262) GN=hpt PE=4 SV=1	20.068	9	6	5	4	51.1	0	25.159	21078000	9219100	11859000	8974100	4659600	4314500	7276600	2953200	4323400	4827500	1606200	3221200	1.86693
A0A0F6AWW7	Carbonic anhydrase OS=Salmonella typhimurium (strain 14028s / SGSC 2262) GN=yadF PE=3 SV=1	24.821	10	8	8	9	55	0	109.99	247340000	98146000	149190000	78928000	31289000	47639000	77597000	31622000	45975000	90811000	35235000	55576000	0.982227
A0A0F6AWW8	Putative ABC-type multidrug transport system ATPase component OS=Salmonella typhimurium (strain 14028s / SGSC 2262) GN=yadG PE=3 SV=1	34.684	5	4	3	3	18.8	0	13.182	5057000	1903500	3153500	2551300	833730	1717600	1692900	741310	951600	812740	328460	484280
A0A0F6AWX7	Aspartate 1-decarboxylase OS=Salmonella typhimurium (strain 14028s / SGSC 2262) GN=panD PE=3 SV=1	13.887	4	3	3	3	30.2	0	6.8866	22406000	6896400	15509000	8004800	2456300	5548500	6997300	2115700	4881600	7403600	2324300	5079300	1.9376
A0A0F6AWX8	Pantothenate synthetase OS=Salmonella typhimurium (strain 14028s / SGSC 2262) GN=panC PE=3 SV=1	31.857	10	8	8	6	46.5	0	55.38	50669000	18985000	31684000	17225000	6595400	10630000	17317000	6439300	10878000	16127000	5950600	10176000	1.40773
A0A0F6AWY0	3-methyl-2-oxobutanoate hydroxymethyltransferase OS=Salmonella typhimurium (strain 14028s / SGSC 2262) GN=panB PE=3 SV=1	28.105	4	4	4	4	21.7	0	66.211	90379000	32922000	57457000	27795000	10144000	17651000	31776000	11531000	20245000	30808000	11248000	19560000	1.28533
A0A0F6AWY2	Poly(A) polymerase I OS=Salmonella typhimurium (strain 14028s / SGSC 2262) GN=pcnB PE=3 SV=1	54.676	15	11	12	14	40	0	92.079	68861000	17647000	51214000	19506000	5017500	14488000	21739000	5450200	16289000	27616000	7179400	20436000	2.1079
A0A0F6AWY4	RNA polymerase-binding transcription factor DksA OS=Salmonella typhimurium (strain 14028s / SGSC 2262) GN=dksA PE=3 SV=1	17.516	5	3	5	4	50.3	0	18.344	54310000	23343000	30968000	19414000	8141900	11272000	17957000	7689900	10267000	16940000	7510700	9428900	1.5606
A0A0F6AWY7	ATP-dependent RNA helicase HrpB OS=Salmonella typhimurium (strain 14028s / SGSC 2262) GN=hrpB PE=4 SV=1	90.843	6	5	3	3	9.6	0	9.6999	7994400	3259500	4734900	3317300	1429700	1887600	1966900	771220	1195600	2710200	1058500	1651600	1.24293
A0A0F6AWZ0	Penicillin-binding protein 1B OS=Salmonella typhimurium (strain 14028s / SGSC 2262) GN=mrcB PE=3 SV=1	93.866	33	31	28	25	47.7	0	218.8	190570000	101570000	88999000	77104000	39210000	37894000	59790000	32228000	27561000	53675000	30131000	23544000	0.698583
A0A0F6AWZ2	Ferrichrome outer membrane transporter OS=Salmonella typhimurium (strain 14028s / SGSC 2262) GN=fhuA PE=3 SV=1	80.626	10	7	7	6	21.4	0	48.744	20125000	9306600	10818000	6318400	2797300	3521100	6394200	3120900	3273200	7412000	3388400	4023700	0.87277
A0A0F6AX05	Glutamate-1-semialdehyde 2,1-aminomutase OS=Salmonella typhimurium (strain 14028s / SGSC 2262) GN=hemL PE=3 SV=1	45.325	13	12	12	13	32.4	0	244.39	367100000	192430000	174670000	109050000	59775000	49279000	118270000	61196000	57075000	139770000	71461000	68313000	0.463127
A0A0F6AX08	Iron-sulfur cluster insertion protein ErpA OS=Salmonella typhimurium (strain 14028s / SGSC 2262) GN=yadR PE=3 SV=1	12.099	5	5	5	5	36.8	0	95.19	183160000	63258000	119900000	61681000	21802000	39880000	63265000	21292000	41973000	58215000	20165000	38050000	1.47067
A0A0F6AX11	5-methylthioadenosine/S-adenosylhomocysteine nucleosidase OS=Salmonella typhimurium (strain 14028s / SGSC 2262) GN=pfs PE=3 SV=1	24.446	4	4	4	4	21.6	0	64.072	64920000	26325000	38595000	24513000	9501400	15012000	21066000	8813400	12252000	19341000	8010400	11331000	0.97846
A0A0F6AX13	Serine endoprotease OS=Salmonella typhimurium (strain 14028s / SGSC 2262) GN=htrA PE=4 SV=1	49.315	23	22	22	20	51.6	0	323.31	459120000	295050000	164070000	154230000	99244000	54989000	143750000	92941000	50804000	161140000	102860000	58280000	0.48293
A0A0F6AX15	UPF0325 protein YaeH OS=Salmonella typhimurium (strain 14028s / SGSC 2262) GN=yaeH PE=3 SV=1	15.094	14	10	13	10	73.4	0	70.109	169010000	108480000	60526000	59852000	39327000	20525000	59315000	37606000	21709000	49838000	31547000	18292000	0.61086
A0A0F6AX16	2,3,4,5-tetrahydropyridine-2,6-dicarboxylate N-succinyltransferase OS=Salmonella typhimurium (strain 14028s / SGSC 2262) GN=dapD PE=3 SV=1	29.878	24	22	20	19	51.8	0	245.64	1593300000	481120000	1112200000	521330000	156900000	364430000	519210000	155850000	363360000	552740000	168370000	384370000	1.76433
A0A0F6AX17	Bifunctional uridylyltransferase/uridylyl-removing enzyme OS=Salmonella typhimurium (strain 14028s / SGSC 2262) GN=glnD PE=3 SV=1	102.26	6	5	2	3	9.3	0	6.2295	9964800	6658900	3305900	3075800	2724200	351600	199250	73902	125350	6689700	3860700	2829000	1.30103
A0A0F6AX18	Methionine aminopeptidase OS=Salmonella typhimurium (strain 14028s / SGSC 2262) GN=map PE=3 SV=1	29.291	6	2	3	5	23.9	0	5.99	19565000	8460600	11105000	2318700	922970	1395700	6071600	3482200	2589500	11175000	4055400	7119700	1.18303
A0A0F6AX20	30S ribosomal protein S2 OS=Salmonella typhimurium (strain 14028s / SGSC 2262) GN=rpsB PE=3 SV=1	26.758	24	23	21	22	74.7	0	323.31	2222700000	449770000	1772900000	747220000	152410000	594800000	750620000	153180000	597440000	724840000	144180000	580670000	2.84633
A0A0F6AX21	Elongation factor Ts OS=Salmonella typhimurium (strain 14028s / SGSC 2262) GN=tsf PE=3 SV=1	30.358	35	33	34	32	71	0	323.31	3189400000	1034300000	2155100000	1022500000	318860000	703680000	997520000	324870000	672650000	1169400000	390610000	778750000	1.80247
A0A0F6AX22	Uridylate kinase OS=Salmonella typhimurium (strain 14028s / SGSC 2262) GN=pyrH PE=3 SV=1	25.955	8	7	7	5	25.7	0	66.499	183830000	74859000	108970000	70904000	28747000	42157000	60157000	23649000	36508000	52771000	22463000	30307000	0.98312
A0A0F6AX23	Ribosome-recycling factor OS=Salmonella typhimurium (strain 14028s / SGSC 2262) GN=frr PE=3 SV=1	20.555	20	20	19	18	79.5	0	323.31	844070000	333680000	510390000	284770000	113950000	170820000	268220000	104000000	164210000	291080000	115730000	175350000	0.953127
A0A0F6AX24	1-deoxy-D-xylulose 5-phosphate reductoisomerase OS=Salmonella typhimurium (strain 14028s / SGSC 2262) GN=dxr PE=3 SV=1	43.352	2	0	0	2	9.8	0.0012594	2.6315	256720	22331	234390	0	0	0	0	0	0	256720	22331	234390
A0A0F6AX28	Outer membrane protein assembly factor BamA OS=Salmonella typhimurium (strain 14028s / SGSC 2262) GN=yaeT PE=3 SV=1	89.525	57	50	52	48	60.4	0	323.31	1100500000	441800000	658670000	361390000	145170000	216220000	331620000	132620000	199000000	407460000	164010000	243450000	1.143
A0A0F6AX29	Chaperone protein skp OS=Salmonella typhimurium (strain 14028s / SGSC 2262) GN=hlpA PE=3 SV=1	17.905	20	18	16	16	78.9	0	274.76	750400000	355840000	394560000	252850000	121810000	131030000	258200000	121770000	136440000	239350000	112260000	127090000	0.96703
A0A0F6AX30	UDP-3-O-(3-hydroxymyristoyl)glucosamine N-acyltransferase OS=Salmonella typhimurium (strain 14028s / SGSC 2262) GN=lpxD PE=3 SV=1	35.93	3	3	1	1	8.8	0	13.076	13829000	4373700	9455600	4821700	1851600	2970200	6790200	2017100	4773100	2217400	505030	1712300
A0A0F6AX31	3-hydroxyacyl-[acyl-carrier-protein] dehydratase FabZ OS=Salmonella typhimurium (strain 14028s / SGSC 2262) GN=fabZ PE=3 SV=1	20.532	9	7	7	5	34.3	0	35.397	171780000	100490000	71292000	62980000	36861000	26118000	60535000	35582000	24953000	48269000	28048000	20221000	0.758797
A0A0F6AX32	Acyl-[acyl-carrier-protein]--UDP-N-acetylglucosamine O-acyltransferase OS=Salmonella typhimurium (strain 14028s / SGSC 2262) GN=lpxA PE=3 SV=1	28.089	6	4	5	5	23.3	0	30.815	81399000	32251000	49148000	28185000	11593000	16592000	24755000	9575700	15180000	28459000	11082000	17377000	1.2379
A0A0F6AX35	DNA-directed DNA polymerase OS=Salmonella typhimurium (strain 14028s / SGSC 2262) GN=dnaE PE=4 SV=1	130.22	6	5	2	4	5.4	0	12.415	45591000	12847000	32745000	21828000	6336600	15491000	633680	240590	393090	23130000	6269500	16861000	1.79977
A0A0F6AX36	Acetyl-coenzyme A carboxylase carboxyl transferase subunit alpha OS=Salmonella typhimurium (strain 14028s / SGSC 2262) GN=accA PE=3 SV=1	35.343	22	18	20	18	69.3	0	207.67	385680000	154680000	230990000	123350000	52517000	70835000	137440000	54090000	83347000	124890000	48077000	76813000	1.03374
A0A0F6AX38	Lysine decarboxylase 2 OS=Salmonella typhimurium (strain 14028s / SGSC 2262) GN=ldcC PE=4 SV=1	80.762	2	1	1	2	3.9	0	32.961	4377900	2645400	1732600	1342300	823580	518720	1443700	884870	558830	1591900	936930	655010
A0A0F6AX39	Uncharacterized protein OS=Salmonella typhimurium (strain 14028s / SGSC 2262) GN=yaeR PE=4 SV=1	14.809	1	1	1	1	13.2	0.0024691	2.1157	4854000	2887500	1966400	1676100	1017400	658690	1526600	926760	599880	1651200	943320	707870
A0A0F6AX41	Rho-binding antiterminator OS=Salmonella typhimurium (strain 14028s / SGSC 2262) GN=rof PE=4 SV=1	9.6129	2	1	2	1	27.9	0	15.851	3209500	1595200	1614300	1131500	536570	594900	1194100	576130	618000	883920	482480	401440
A0A0F6AX45	Proline--tRNA ligase OS=Salmonella typhimurium (strain 14028s / SGSC 2262) GN=proS PE=3 SV=1	63.539	29	27	25	24	56.3	0	323.31	619110000	247260000	371860000	200590000	78500000	122090000	204180000	80600000	123580000	214350000	88158000	126190000	0.936967
A0A0F6AX47	Outer membrane lipoprotein RcsF OS=Salmonella typhimurium (strain 14028s / SGSC 2262) GN=rcsF PE=3 SV=1	14.189	4	4	4	4	31.3	0	29.384	20428000	13171000	7256900	7398600	4678600	2720000	6946600	4462200	2484400	6082900	4030500	2052400	1.15757
A0A0F6AX48	Lipoprotein OS=Salmonella typhimurium (strain 14028s / SGSC 2262) GN=metQ PE=3 SV=1	29.435	32	30	28	29	83.8	0	323.31	3504000000	1445800000	2058300000	1241500000	509900000	731610000	1075000000	453130000	621830000	1187600000	482740000	704850000	1.00298
A0A0F6AX49	DL-methionine transporter permease subunit OS=Salmonella typhimurium (strain 14028s / SGSC 2262) GN=yaeE PE=3 SV=1	23.237	1	1	1	1	8.3	0	16.303	14081000	7358100	6722500	5518600	2884200	2634400	4983600	2426600	2557000	3578400	2047300	1531100	0.618787
A0A0F6AX50	Methionine import ATP-binding protein MetN OS=Salmonella typhimurium (strain 14028s / SGSC 2262) GN=metN PE=3 SV=1	37.661	12	8	10	11	42.6	0	202.69	165960000	58249000	107710000	44783000	15104000	29679000	51550000	17448000	34102000	69624000	25697000	43927000	1.91307
A0A0F6AX51	D,D-heptose 1,7-bisphosphate phosphatase OS=Salmonella typhimurium (strain 14028s / SGSC 2262) GN=yaeD PE=3 SV=1	20.92	2	1	1	2	19.7	0	14.76	4068700	2178700	1890000	706820	410180	296640	967740	514030	453710	2394100	1254500	1139600
A0A0F6AX55	2,5-diketo-D-gluconate reductase B OS=Salmonella typhimurium (strain 14028s / SGSC 2262) GN=dkgB PE=4 SV=1	29.18	9	8	9	8	41.6	0	107.96	121310000	94795000	26511000	35713000	27810000	7902900	50386000	40213000	10174000	35207000	26772000	8434800	0.27839
A0A0F6AX59	Putative methyltransferase OS=Salmonella typhimurium (strain 14028s / SGSC 2262) GN=yafE PE=4 SV=1	28.36	3	2	3	1	12.1	0.0018738	2.4154	6931300	2174500	4756800	5659300	1397300	4262000	938120	559080	379050	333830	218090	115740
A0A0F6AX61	Hydroxyacylglutathione hydrolase OS=Salmonella typhimurium (strain 14028s / SGSC 2262) GN=gloB PE=3 SV=1	28.633	2	2	0	2	15.5	0	8.8102	5271900	2337300	2934600	2603500	1281200	1322300	0	0	0	2668400	1056100	1612300
A0A0F6AX63	Ribonuclease H OS=Salmonella typhimurium (strain 14028s / SGSC 2262) GN=rnhA PE=3 SV=1	17.51	1	1	1	0	11	0.00065359	3.5419	729720	324340	405380	338880	145930	192950	390840	178420	212430	0	0	0
A0A0F6AXB1	SapA-like protein OS=Salmonella typhimurium (strain 14028s / SGSC 2262) GN=STM14_0360 PE=4 SV=1	25.708	5	4	4	2	22.2	0	30.995	13689000	10633000	3055700	5844000	4686900	1157100	4754700	3561700	1193000	3090400	2384900	705550	0.258517
A0A0F6AXB5	Uncharacterized protein OS=Salmonella typhimurium (strain 14028s / SGSC 2262) GN=yafV PE=4 SV=1	29.063	9	6	5	8	42	0	58.264	28951000	17115000	11836000	11166000	6442000	4723900	8835400	5479600	3355800	8949700	5193700	3756000	0.514153
A0A0F6AXB6	Acyl-CoA dehydrogenase OS=Salmonella typhimurium (strain 14028s / SGSC 2262) GN=fadE PE=4 SV=1	89.215	4	2	3	1	10.4	0	13.768	3646100	1963500	1682600	1377400	553130	824310	1744600	1112700	631980	524030	297670	226360
A0A0F6AXB7	Phosphoheptose isomerase OS=Salmonella typhimurium (strain 14028s / SGSC 2262) GN=gmhA PE=3 SV=1	20.896	8	7	5	6	44.8	0	117.98	65691000	36625000	29066000	24340000	13468000	10872000	20913000	11775000	9137700	20439000	11382000	9056700	0.586747
A0A0F6AXB8	Putative glutamine amidotransferase OS=Salmonella typhimurium (strain 14028s / SGSC 2262) GN=yafJ PE=4 SV=1	28.669	1	1	1	1	6.7	0	4.3043	1438200	790670	647550	344410	186610	157810	597940	319290	278650	495860	284770	211090
A0A0F6AXC2	Aminoacyl-histidine dipeptidase OS=Salmonella typhimurium (strain 14028s / SGSC 2262) GN=pepD PE=4 SV=1	52.436	18	18	18	16	47.4	0	308.59	604050000	232900000	371150000	227680000	87468000	140210000	173220000	69320000	103900000	203160000	76111000	127050000	0.971793
A0A0F6AXC3	Xanthine phosphoribosyltransferase OS=Salmonella typhimurium (strain 14028s / SGSC 2262) GN=gpt PE=3 SV=1	16.969	9	8	6	7	51.3	0	32.495	67900000	40094000	27806000	25537000	14478000	11059000	22895000	13245000	9650200	19468000	12371000	7096800	0.770773
A0A0F6AXC4	Esterase FrsA OS=Salmonella typhimurium (strain 14028s / SGSC 2262) GN=frsA PE=3 SV=1	47.159	12	11	9	10	34.3	0	47.938	103510000	62558000	40953000	32417000	20181000	12236000	33401000	20621000	12781000	37693000	21757000	15936000	0.340357
A0A0F6AXC5	Sigma factor-binding protein Crl OS=Salmonella typhimurium (strain 14028s / SGSC 2262) GN=crl PE=3 SV=1	15.797	4	4	3	3	24.8	0	5.4214	9539100	7057000	2482100	4577400	3354200	1223200	3280500	2530900	749610	1681200	1171900	509330	0.327047
A0A0F6AXC6	Outer membrane phosphoporin protein E OS=Salmonella typhimurium (strain 14028s / SGSC 2262) GN=phoE PE=3 SV=1	38.762	18	16	17	17	63.1	0	323.31	660270000	640310000	19962000	208980000	201190000	7798500	251360000	245400000	5956100	199930000	193720000	6207800	0.0384012
A0A0F6AXC8	Glutamate 5-kinase OS=Salmonella typhimurium (strain 14028s / SGSC 2262) GN=proB PE=3 SV=1	39.14	9	9	8	6	35.4	0	112.57	60976000	20859000	40117000	16773000	5991100	10782000	27555000	9450900	18104000	16649000	5416800	11232000	2.15987
A0A0F6AXC9	Gamma-glutamyl phosphate reductase OS=Salmonella typhimurium (strain 14028s / SGSC 2262) GN=proA PE=3 SV=1	44.665	11	11	10	9	34.9	0	56.872	75334000	37268000	38066000	23244000	11302000	11943000	28394000	13041000	15352000	23696000	12925000	10771000	0.61034
A0A0F6AXF0	Putative inner membrane protein OS=Salmonella typhimurium (strain 14028s / SGSC 2262) GN=STM14_0402 PE=4 SV=1	18.488	1	1	1	1	9.3	0	15.796	2408600	2116400	292190	832580	712550	120020	662010	604960	57051	914010	798890	115120
A0A0F6AXG5	DNA methylase OS=Salmonella typhimurium (strain 14028s / SGSC 2262) GN=mod PE=4 SV=1	73.336	12	9	11	9	23.3	0	38.589	30932000	13376000	17556000	8695200	3911200	4784000	10127000	4458800	5668700	12110000	5006100	7103600	0.956543
A0A0F6AXG6	DNA restriction enzyme OS=Salmonella typhimurium (strain 14028s / SGSC 2262) GN=res PE=4 SV=1	113.52	20	16	17	16	24	0	56.585	52199000	23882000	28317000	11430000	4535000	6895100	16514000	7564000	8950300	24255000	11783000	12472000	1.29897
A0A0F6AXH6	Uncharacterized protein OS=Salmonella typhimurium (strain 14028s / SGSC 2262) GN=yahO PE=4 SV=1	9.9193	2	2	2	1	37.4	0	4.7018	6326600	2212400	4114200	2414400	872040	1542300	2303300	784680	1518700	1608900	555730	1053200
A0A0F6AXI3	Delta-aminolevulinic acid dehydratase OS=Salmonella typhimurium (strain 14028s / SGSC 2262) GN=hemB PE=3 SV=1	35.547	8	3	5	5	28.4	0	18.83	34415000	17016000	17399000	7060700	3859400	3201300	13925000	6386500	7538600	13429000	6770100	6659100	0.907537
A0A0F6AXI8	Beta-lactamase/D-alanine carboxypeptidase OS=Salmonella typhimurium (strain 14028s / SGSC 2262) GN=ampH PE=4 SV=1	40.782	3	3	1	1	13.8	0.0018576	2.1866	38679000	14689000	23990000	12684000	4803700	7880300	12584000	4400800	8182700	13411000	5484700	7926600	1.63907
A0A0F6AXJ6	D-alanine--D-alanine ligase OS=Salmonella typhimurium (strain 14028s / SGSC 2262) GN=ddl_1 PE=3 SV=1	39.356	9	8	7	8	35.7	0	61.326	98733000	55368000	43365000	30426000	17368000	13058000	30688000	17356000	13332000	37619000	20644000	16975000	0.775403
A0A0F6AXK0	Anti-adapter protein IraP OS=Salmonella typhimurium (strain 14028s / SGSC 2262) GN=yaiB PE=3 SV=1	10.113	2	1	2	2	40.9	0	7.4974	4157800	1531200	2626600	1235600	401090	834470	1427300	467080	960190	1495000	663000	831980
A0A0F6AXK4	Pyrroline-5-carboxylate reductase OS=Salmonella typhimurium (strain 14028s / SGSC 2262) GN=proC PE=3 SV=1	28.091	4	4	3	3	14.9	0	16.026	19503000	12613000	6890200	4196900	2032800	2164100	9745900	7945300	1800600	5560200	2634700	2925500	0.88642
A0A0F6AXK6	UPF0178 protein YaiI OS=Salmonella typhimurium (strain 14028s / SGSC 2262) GN=yaiI PE=3 SV=1	16.945	1	0	1	0	9.9	0	4.561	126030	50681	75352	0	0	0	126030	50681	75352	0	0	0
A0A0F6AXK7	Shikimate kinase 2 OS=Salmonella typhimurium (strain 14028s / SGSC 2262) GN=aroL PE=3 SV=1	19.803	1	0	1	1	6.1	0.0096212	1.5215	3561000	1166000	2395000	0	0	0	2868100	801720	2066400	692890	364240	328650
A0A0F6AXL0	UPF0345 protein YaiE OS=Salmonella typhimurium (strain 14028s / SGSC 2262) GN=yaiE PE=3 SV=1	10.158	2	2	2	1	24.5	0	5.5884	7435500	2908300	4527200	2968900	1267000	1701900	2810700	1129400	1681300	1655900	511840	1144100
A0A0F6AXL1	Recombination-associated protein RdgC OS=Salmonella typhimurium (strain 14028s / SGSC 2262) GN=rdgC PE=3 SV=1	33.976	3	1	2	1	12.2	0	16.334	3728500	2055800	1672700	1887700	950930	936800	1462800	881020	581760	378020	223880	154140
A0A0F6AXL3	Fructokinase OS=Salmonella typhimurium (strain 14028s / SGSC 2262) GN=yajF PE=4 SV=1	32.245	4	4	3	2	21.9	0	10.931	17823000	7819300	10004000	6485200	2713000	3772100	5846700	2683100	3163600	5491300	2423300	3068100	0.883837
A0A0F6AXL8	Transcriptional regulator PhoB OS=Salmonella typhimurium (strain 14028s / SGSC 2262) GN=phoB PE=4 SV=1	26.403	15	13	12	12	63.8	0	323.31	507940000	456260000	51679000	175880000	158230000	17652000	164320000	146950000	17365000	167750000	151080000	16663000	0.0446333
A0A0F6AXL9	Phosphate regulon sensor protein OS=Salmonella typhimurium (strain 14028s / SGSC 2262) GN=phoR PE=4 SV=1	49.455	9	7	7	7	23.4	0	22.518	21941000	18213000	3727300	6163000	4644100	1518900	7178200	6290400	887780	8599400	7278800	1320600	0.228153
A0A0F6AXM4	Putative thiol-alkyl hydroperoxide reductase OS=Salmonella typhimurium (strain 14028s / SGSC 2262) GN=STM14_0476 PE=4 SV=1	22.317	22	19	18	21	71.5	0	323.31	1726600000	1029500000	697050000	573880000	333830000	240050000	579020000	347720000	231300000	573670000	347970000	225700000	0.501863
A0A0F6AXM8	Queuine tRNA-ribosyltransferase OS=Salmonella typhimurium (strain 14028s / SGSC 2262) GN=tgt PE=3 SV=1	42.521	4	2	2	3	16.3	0	6.2586	3698700	1455800	2242900	925660	408750	516910	704230	258600	445630	2068800	788450	1280400	1.40508
A0A0F6AXM9	Preprotein translocase subunit YajC OS=Salmonella typhimurium (strain 14028s / SGSC 2262) GN=yajC PE=4 SV=1	11.844	3	2	3	3	27.3	0	9.6178	37105000	14991000	22114000	12683000	4968900	7714400	12785000	5513500	7271800	11637000	4508900	7127700	0.928073
A0A0F6AXN0	Protein translocase subunit SecD OS=Salmonella typhimurium (strain 14028s / SGSC 2262) GN=secD PE=3 SV=1	66.604	23	19	20	18	42.4	0	107.6	267430000	80384000	187050000	97522000	29060000	68462000	91063000	27259000	63804000	78845000	24065000	54780000	1.4882
A0A0F6AXN1	Protein-export membrane protein SecF OS=Salmonella typhimurium (strain 14028s / SGSC 2262) GN=secF PE=3 SV=1	35.376	2	1	2	1	11.1	0	12.952	32647000	9443700	23204000	10814000	2867400	7947000	10167000	3248600	6918000	11666000	3327700	8338700	1.69313
A0A0F6AXN4	Uncharacterized protein OS=Salmonella typhimurium (strain 14028s / SGSC 2262) GN=yajD PE=4 SV=1	13.307	2	2	1	1	19.1	0	19.54	4781700	3477300	1304400	2285300	1541000	744350	1278500	977340	301210	1217900	959010	258870
A0A0F6AXN6	Nucleoside channel OS=Salmonella typhimurium (strain 14028s / SGSC 2262) GN=tsx PE=4 SV=1	36.879	2	2	2	2	11.5	0	9.478	11456000	4111900	7343700	3875100	1394700	2480400	3792300	1285900	2506400	3788100	1431300	2356900	1.29537
A0A0F6AXN7	Uncharacterized protein OS=Salmonella typhimurium (strain 14028s / SGSC 2262) GN=yajI PE=4 SV=1	19.522	3	2	3	3	23.5	0	5.2971	10465000	6539400	3926100	2714100	1662800	1051300	3604200	2332800	1271300	4147200	2543700	1603500	0.649917
A0A0F6AXN9	Transcriptional repressor NrdR OS=Salmonella typhimurium (strain 14028s / SGSC 2262) GN=ybaD PE=3 SV=1	17.198	8	8	6	6	49.7	0	73.66	78124000	44723000	33402000	28584000	16026000	12558000	22207000	12797000	9410400	27333000	15900000	11433000	0.735087
A0A0F6AXP0	Riboflavin biosynthesis protein RibD OS=Salmonella typhimurium (strain 14028s / SGSC 2262) GN=ribD PE=3 SV=1	39.73	7	6	6	6	25.9	0	71.052	42237000	20058000	22179000	14440000	7061900	7377600	14786000	6814300	7972200	13011000	6181400	6829600	1.1119
A0A0F6AXP1	6,7-dimethyl-8-ribityllumazine synthase OS=Salmonella typhimurium (strain 14028s / SGSC 2262) GN=ribH PE=3 SV=1	16.008	10	10	10	10	66	0	297.09	512820000	280330000	232490000	183350000	99649000	83699000	170240000	93533000	76707000	159240000	87150000	72086000	0.749053
A0A0F6AXP2	N utilization substance protein B homolog OS=Salmonella typhimurium (strain 14028s / SGSC 2262) GN=nusB PE=3 SV=1	15.689	9	7	7	9	64.7	0	51.375	83728000	64874000	18854000	28987000	22435000	6552000	28028000	21671000	6357700	26713000	20769000	5944400	0.230807
A0A0F6AXP3	Thiamine-monophosphate kinase OS=Salmonella typhimurium (strain 14028s / SGSC 2262) GN=thiL PE=3 SV=1	34.985	1	1	0	0	8.6	0	7.1943	861240	171890	689350	861240	171890	689350	0	0	0	0	0	0
A0A0F6AXP6	Putative oxidoreductase OS=Salmonella typhimurium (strain 14028s / SGSC 2262) GN=yajO PE=4 SV=1	36.161	8	8	5	6	31.2	0	55.993	42245000	34540000	7704800	14768000	11859000	2909600	8240900	6777600	1463300	19235000	15903000	3331900	0.162313
A0A0F6AXP7	1-deoxy-D-xylulose-5-phosphate synthase OS=Salmonella typhimurium (strain 14028s / SGSC 2262) GN=dxs PE=3 SV=1	67.467	11	7	6	7	27.9	0	71.219	51507000	22906000	28602000	19312000	7641100	11671000	13893000	6626800	7265800	18303000	8638100	9665000	1.15584
A0A0F6AXP8	Geranyltranstransferase OS=Salmonella typhimurium (strain 14028s / SGSC 2262) GN=ispA PE=3 SV=1	31.986	2	2	1	2	17.4	0	11.174	6308400	3239500	3068900	2347800	1161800	1186100	1188100	650640	537440	2772500	1427100	1345400
A0A0F6AXQ0	tRNA sulfurtransferase OS=Salmonella typhimurium (strain 14028s / SGSC 2262) GN=thiI PE=3 SV=1	54.83	2	2	2	1	4.8	0	6.9811	8036300	2140300	5896000	3700200	966380	2733800	3434600	855360	2579300	901540	318520	583020
A0A0F6AXQ4	2-aminoethylphosphonate transporter OS=Salmonella typhimurium (strain 14028s / SGSC 2262) GN=phnS PE=4 SV=1	36.547	14	11	9	8	47.5	0	68.276	58927000	54400000	4526900	20431000	18811000	1620500	20703000	19397000	1305800	17793000	16192000	1600500	0.101703
A0A0F6AXQ9	Uncharacterized protein OS=Salmonella typhimurium (strain 14028s / SGSC 2262) GN=thiJ PE=4 SV=1	20.767	2	0	0	2	13.3	0	6.594	813550	640330	173220	0	0	0	0	0	0	813550	640330	173220
A0A0F6AXR0	2-dehydropantoate 2-reductase OS=Salmonella typhimurium (strain 14028s / SGSC 2262) GN=apbA PE=3 SV=1	33.937	1	1	0	1	4.6	0	6.2674	2343900	1541600	802280	1028400	679980	348450	0	0	0	1315500	861660	453830
A0A0F6AXR1	UPF0234 protein YajQ OS=Salmonella typhimurium (strain 14028s / SGSC 2262) GN=yajQ PE=3 SV=1	18.319	22	19	21	18	82.2	0	298.94	609950000	329450000	280510000	209870000	115360000	94508000	207060000	110080000	96980000	193030000	104000000	89021000	0.75767
A0A0F6AXR8	Cytochrome o ubiquinol oxidase subunit I OS=Salmonella typhimurium (strain 14028s / SGSC 2262) GN=cyoB PE=3 SV=1	74.281	1	1	1	1	1.5	0.0018703	2.3885	4365200	2203500	2161700	867890	492070	375820	1676700	814710	862000	1820600	896760	923860	1.20463
A0A0F6AXR9	Cytochrome o ubiquinol oxidase subunit II OS=Salmonella typhimurium (strain 14028s / SGSC 2262) GN=cyoA PE=4 SV=1	35.292	4	4	4	4	17	0	47.356	95437000	36953000	58484000	31838000	12461000	19377000	34769000	14151000	20619000	28830000	10341000	18489000	1.33893
A0A0F6AXS1	Uncharacterized protein OS=Salmonella typhimurium (strain 14028s / SGSC 2262) GN=yajG PE=4 SV=1	20.803	7	7	6	6	31.8	0	42.057	217780000	116060000	101720000	74495000	40919000	33577000	76416000	41756000	34660000	66871000	33384000	33488000	0.84113
A0A0F6AXS5	Trigger factor OS=Salmonella typhimurium (strain 14028s / SGSC 2262) GN=tig PE=3 SV=1	48.066	64	61	57	58	76.2	0	323.31	4851900000	1359200000	3492600000	1688400000	469590000	1218800000	1491000000	425540000	1065500000	1672400000	464110000	1208300000	1.67307
A0A0F6AXS6	ATP-dependent Clp protease proteolytic subunit OS=Salmonella typhimurium (strain 14028s / SGSC 2262) GN=clpP PE=3 SV=1	23.176	6	5	5	6	33.8	0	162.55	273780000	130560000	143220000	95496000	44152000	51344000	81213000	39522000	41690000	97068000	46883000	50185000	0.783523
A0A0F6AXS8	ATP-dependent Clp protease ATP-binding subunit ClpX OS=Salmonella typhimurium (strain 14028s / SGSC 2262) GN=clpX PE=3 SV=1	46.175	22	18	19	20	55.1	0	229.01	442120000	189640000	252480000	149440000	65147000	84295000	140180000	56252000	83930000	152500000	68246000	84252000	0.63626
A0A0F6AXS9	Lon protease OS=Salmonella typhimurium (strain 14028s / SGSC 2262) GN=lon PE=2 SV=1	87.41	50	47	46	45	62.2	0	323.31	996910000	513780000	483120000	367870000	194400000	173460000	303700000	154840000	148860000	325330000	164540000	160800000	0.675747
A0A0F6AXT0	Transcriptional regulator HU subunit beta OS=Salmonella typhimurium (strain 14028s / SGSC 2262) GN=hupB PE=3 SV=1	9.2395	11	10	10	8	73.3	0	64.071	76464000	21037000	55427000	30842000	8281800	22561000	23829000	6322100	17507000	21793000	6432900	15360000	2.52173
A0A0F6AXT1	Peptidylprolyl isomerase OS=Salmonella typhimurium (strain 14028s / SGSC 2262) GN=cypD PE=4 SV=1	68.128	43	36	36	36	66.5	0	323.31	687610000	250120000	437480000	228410000	83512000	144900000	207440000	75789000	131650000	251760000	90821000	160940000	0.97175
A0A0F6AXU2	Nitrogen regulatory protein P-II 2 OS=Salmonella typhimurium (strain 14028s / SGSC 2262) GN=glnK PE=3 SV=1	12.29	5	5	3	4	48.2	0	43.406	22344000	5182000	17162000	9182200	2238900	6943200	6304100	1432800	4871300	6857600	1510200	5347400	3.17627
A0A0F6AXU4	Acyl-CoA thioesterase II OS=Salmonella typhimurium (strain 14028s / SGSC 2262) GN=tesB PE=4 SV=1	31.99	2	2	2	2	8	0	20.151	11724000	7687000	4036900	3859100	2623700	1235400	5241700	3775700	1466000	2623100	1287600	1335500	0.554583
A0A0F6AXU5	Uncharacterized protein OS=Salmonella typhimurium (strain 14028s / SGSC 2262) GN=ybaY PE=4 SV=1	19.477	4	4	4	4	26.5	0	99.883	163800000	141650000	22145000	54199000	47005000	7194700	50795000	43693000	7102500	58804000	50957000	7847600	0.123953
A0A0F6AXV4	Acridine efflux pump OS=Salmonella typhimurium (strain 14028s / SGSC 2262) GN=acrB PE=4 SV=1	113.61	31	28	28	27	31	0	216.72	196800000	124410000	72393000	64143000	40770000	23373000	64470000	40371000	24098000	68185000	43264000	24922000	0.442463
A0A0F6AXV5	Acridine efflux pump OS=Salmonella typhimurium (strain 14028s / SGSC 2262) GN=acrA PE=4 SV=1	42.234	25	19	19	20	75.1	0	323.31	818310000	575290000	243020000	263310000	193450000	69866000	263470000	174280000	89195000	291520000	207560000	83963000	0.266393
A0A0F6AXV8	Potassium efflux protein KefA OS=Salmonella typhimurium (strain 14028s / SGSC 2262) GN=aefA PE=4 SV=1	126.75	19	15	12	13	21.5	0	142.12	22554000	6849500	15704000	8302900	2470700	5832200	7377200	2208800	5168400	6873500	2169900	4703600	1.74423
A0A0F6AXW3	Adenine phosphoribosyltransferase OS=Salmonella typhimurium (strain 14028s / SGSC 2262) GN=apt PE=3 SV=1	19.985	7	7	6	6	49.7	0	61.221	77562000	18361000	59201000	25920000	6216700	19703000	24473000	5243800	19229000	27169000	6900700	20269000	2.4736
A0A0F6AXW4	DNA polymerase III subunits gamma and tau OS=Salmonella typhimurium (strain 14028s / SGSC 2262) GN=dnaX PE=4 SV=1	70.595	11	5	8	9	18.8	0	20.074	23202000	8477600	14724000	4806100	1867700	2938300	10797000	3646300	7150900	7598400	2963500	4634900	1.19723
A0A0F6AXW5	Nucleoid-associated protein YbaB OS=Salmonella typhimurium (strain 14028s / SGSC 2262) GN=ybaB PE=3 SV=1	12.015	5	5	4	5	68.8	0	59.087	17109000	5110000	11999000	5641100	1764400	3876800	5040200	1508600	3531600	6427400	1837000	4590400	2.8577
A0A0F6AXW6	Recombination protein RecR OS=Salmonella typhimurium (strain 14028s / SGSC 2262) GN=recR PE=3 SV=1	21.715	2	2	0	0	20.4	0.00066357	3.9646	1420100	391070	1029100	1420100	391070	1029100	0	0	0	0	0	0
A0A0F6AXW7	Chaperone protein HtpG OS=Salmonella typhimurium (strain 14028s / SGSC 2262) GN=htpG PE=3 SV=1	72.408	50	42	44	42	72.6	0	323.31	1551300000	814630000	736630000	496120000	262690000	233420000	492640000	257400000	235240000	562500000	294540000	267960000	0.52798
A0A0F6AXW9	Adenylate kinase OS=Salmonella typhimurium (strain 14028s / SGSC 2262) GN=adk PE=3 SV=1	23.488	21	20	19	21	72.4	0	243.61	814010000	302670000	511340000	276280000	102320000	173960000	263930000	100370000	163550000	273800000	99967000	173830000	1.19673
A0A0F6AXX1	Ferrochelatase OS=Salmonella typhimurium (strain 14028s / SGSC 2262) GN=hemH PE=3 SV=1	35.914	5	5	4	5	24.4	0	24.408	31702000	18481000	13221000	9252100	5301500	3950500	11071000	6531500	4539200	11379000	6647800	4731500	0.644693
A0A0F6AXX3	Inosine-guanosine kinase OS=Salmonella typhimurium (strain 14028s / SGSC 2262) GN=gsk PE=4 SV=1	48.384	1	1	1	1	3.7	0.0006398	2.8922	8522800	4556100	3966700	3480400	1858600	1621800	2132000	1234200	897850	2910400	1463400	1447100
A0A0F6AXX7	Bifunctional UDP-sugar hydrolase/5-nucleotidase periplasmic OS=Salmonella typhimurium (strain 14028s / SGSC 2262) GN=ushA PE=3 SV=1	60.438	9	7	9	9	22.4	0	61.274	71647000	34383000	37264000	18717000	8816700	9900600	24391000	10846000	13545000	28539000	14720000	13819000	0.853157
A0A0F6AXX8	Cys-tRNA(Pro)/Cys-tRNA(Cys) deacylase OS=Salmonella typhimurium (strain 14028s / SGSC 2262) GN=ybaK PE=3 SV=1	17.054	8	8	7	8	49.7	0	34.896	24466000	10600000	13866000	9315700	4020400	5295300	9216100	4031400	5184700	5934300	2548200	3386100	2.13723
A0A0F6AXY1	Copper exporting ATPase OS=Salmonella typhimurium (strain 14028s / SGSC 2262) GN=copA PE=3 SV=1	87.909	16	14	14	15	28.6	0	105	168520000	71645000	96877000	63875000	27115000	36759000	50725000	21936000	28789000	53922000	22593000	31329000	0.93556
A0A0F6AXY2	DNA-binding transcriptional regulator CueR OS=Salmonella typhimurium (strain 14028s / SGSC 2262) GN=cueR PE=4 SV=1	15.648	3	0	1	3	22.5	0.0024737	2.1553	1106900	503300	603630	0	0	0	138410	84020	54393	968520	419280	549230
A0A0F6AXY4	Putative inner membrane protein OS=Salmonella typhimurium (strain 14028s / SGSC 2262) GN=ybbK PE=4 SV=1	33.66	3	2	2	1	20.3	0	9.5377	5728600	2236200	3492400	1302400	551300	751140	3369400	1179000	2190400	1056800	505930	550860
A0A0F6AXY7	Putative thioredoxin protein OS=Salmonella typhimurium (strain 14028s / SGSC 2262) GN=ybbN PE=4 SV=1	31.814	4	3	2	2	26.4	0	20.188	38652000	21564000	17089000	8069100	5011000	3058100	14597000	7141900	7455200	15986000	9410600	6575300	0.756553
A0A0F6AXY8	Short chain dehydrogenase OS=Salmonella typhimurium (strain 14028s / SGSC 2262) GN=ybbO PE=4 SV=1	28.139	3	2	1	1	14.1	0.0060606	1.7222	2111000	1648100	462840	273130	115920	157220	282190	132250	149950	1555700	1400000	155680
A0A0F6AXY9	Multifunctional acyl-CoA thioesterase I and protease I and lysophospholipase L1 OS=Salmonella typhimurium (strain 14028s / SGSC 2262) GN=tesA PE=4 SV=1	23.051	8	7	6	7	33.8	0	36.829	48986000	23870000	25116000	14705000	7113000	7591600	17616000	8440200	9176000	16665000	8316700	8348200	1.24603
A0A0F6AXZ5	Putative ABC-type transport system ATPase component OS=Salmonella typhimurium (strain 14028s / SGSC 2262) GN=sfbA PE=4 SV=1	29.848	23	18	21	20	65.9	0	191.96	1452800000	502150000	950640000	485160000	172190000	312970000	470900000	166230000	304670000	496730000	163730000	333000000	1.2095
A0A0F6AXZ6	Methionine import ATP-binding protein MetN OS=Salmonella typhimurium (strain 14028s / SGSC 2262) GN=sfbB PE=3 SV=1	36.431	6	6	4	4	21.3	0	25.31	39722000	11964000	27758000	12754000	3772800	8981100	10789000	3208400	7580400	16179000	4982300	11197000	3.0145
A0A0F6AXZ8	tRNA 2-selenouridine synthase OS=Salmonella typhimurium (strain 14028s / SGSC 2262) GN=ybbB PE=3 SV=1	41.328	3	2	2	2	7.4	0	5.7168	14659000	5685000	8974500	3430600	1386500	2044100	3542900	1341400	2201500	7686100	2957100	4728900	1.4012
A0A0F6AY01	DNA-binding transcriptional repressor AllR OS=Salmonella typhimurium (strain 14028s / SGSC 2262) GN=allR PE=4 SV=1	29.219	8	7	5	7	30.5	0	44.57	38027000	14474000	23553000	15321000	5658800	9662200	12246000	4582100	7663800	10460000	4232900	6226900	1.10637
A0A0F6AY11	Uncharacterized protein OS=Salmonella typhimurium (strain 14028s / SGSC 2262) GN=ylbA PE=4 SV=1	28.914	3	3	2	2	21.1	0	12.146	16126000	8363100	7762500	5411300	2861000	2550300	5922200	3287200	2635000	4792100	2214900	2577200	0.661313
A0A0F6AY18	N5-carboxyaminoimidazole ribonucleotide synthase OS=Salmonella typhimurium (strain 14028s / SGSC 2262) GN=purK PE=3 SV=1	39.141	4	3	3	2	15.5	0	11.56	10261000	2699800	7560900	3828700	900500	2928200	5158500	1504700	3653800	1273500	294570	978970	3.20317
A0A0F6AY19	N5-carboxyaminoimidazole ribonucleotide mutase OS=Salmonella typhimurium (strain 14028s / SGSC 2262) GN=purE PE=3 SV=1	17.794	9	9	7	8	79.9	0	65.735	79503000	23254000	56248000	25875000	7242800	18632000	26263000	7952400	18310000	27365000	8059300	19306000	3.33987
A0A0F6AY21	Peptidyl-prolyl cis-trans isomerase OS=Salmonella typhimurium (strain 14028s / SGSC 2262) GN=ppiB PE=3 SV=1	18.14	11	11	11	11	61.6	0	211.36	596550000	315590000	280970000	220430000	119600000	100830000	198840000	104220000	94620000	177290000	91767000	85520000	0.911677
A0A0F6AY22	Cysteine--tRNA ligase OS=Salmonella typhimurium (strain 14028s / SGSC 2262) GN=cysS PE=3 SV=1	52.256	27	22	20	25	60.7	0	213.57	276090000	87297000	188800000	95292000	29841000	65451000	84765000	26620000	58145000	96036000	30836000	65200000	1.44023
A0A0F6AY27	Bifunctional protein FolD OS=Salmonella typhimurium (strain 14028s / SGSC 2262) GN=folD PE=3 SV=1	30.843	3	3	3	3	10.4	0	9.8123	9970300	3086800	6883500	3522700	990880	2531800	3028400	1030000	1998500	3419100	1065900	2353200	1.43533
A0A0F6AY48	Pyridine nucleotide-disulfide oxidoreductase OS=Salmonella typhimurium (strain 14028s / SGSC 2262) GN=STM14_0658 PE=3 SV=1	47.617	3	1	1	2	12.2	0	8.7942	4967700	3185500	1782200	2022100	1221600	800550	438610	334120	104480	2507000	1629800	877190
A0A0F6AY56	Outer membrane esterase OS=Salmonella typhimurium (strain 14028s / SGSC 2262) GN=apeE PE=4 SV=1	69.861	12	11	10	9	25	0	213.15	193410000	150960000	42450000	73879000	55644000	18235000	67833000	49486000	18347000	51696000	45827000	5868700	0.0577383
A0A0F6AY64	Dihydropteridine reductase OS=Salmonella typhimurium (strain 14028s / SGSC 2262) GN=nfnB PE=4 SV=1	23.955	14	13	12	13	61.3	0	61.425	171470000	49672000	121800000	57044000	16133000	40911000	57786000	17424000	40362000	56641000	16115000	40526000	1.9898
A0A0F6AY70	Putative glutamate--cysteine ligase 2 OS=Salmonella typhimurium (strain 14028s / SGSC 2262) GN=ybdK PE=3 SV=1	41.597	1	1	1	1	2.7	0.0072595	1.6892	7096400	2887200	4209300	2990200	1272800	1717400	3444100	1079000	2365200	662120	535430	126690
A0A0F6AY77	Ferric enterobactin transport protein FepE OS=Salmonella typhimurium (strain 14028s / SGSC 2262) GN=fepE PE=4 SV=1	42.294	8	4	5	1	22.2	0	10.983	22399000	16795000	5604400	1640500	538790	1101700	19777000	16233000	3543600	982000	22868	959140
A0A0F6AY89	Carbon starvation protein OS=Salmonella typhimurium (strain 14028s / SGSC 2262) GN=cstA PE=4 SV=1	75.037	3	2	2	3	7.8	0	33.499	12211000	9583700	2627200	3775200	2930200	844990	4528000	3600900	927160	3907700	3052700	855010	0.246573
A0A0F6AY91	Uncharacterized protein OS=Salmonella typhimurium (strain 14028s / SGSC 2262) GN=ybdH PE=4 SV=1	39.58	7	6	7	6	33.4	0	68.494	370680000	91393000	279290000	92954000	22786000	70168000	133660000	32687000	100970000	144070000	35920000	108150000	2.71543
A0A0F6AY92	Putative aminotransferase OS=Salmonella typhimurium (strain 14028s / SGSC 2262) GN=ybdL PE=4 SV=1	42.68	12	10	10	9	34.7	0	91.084	125200000	37426000	87775000	42219000	11998000	30221000	40624000	11212000	29412000	42358000	14216000	28141000	2.30303
A0A0F6AY96	Disulfide isomerase/thiol-disulfide oxidase OS=Salmonella typhimurium (strain 14028s / SGSC 2262) GN=dsbG PE=4 SV=1	27.435	7	4	6	5	33.1	0	14.576	13190000	7265000	5925300	5103300	2911900	2191400	4332100	2636300	1695800	3754900	1716800	2038000	0.431637
A0A0F6AY97	Alkyl hydroperoxide reductase subunit C OS=Salmonella typhimurium (strain 14028s / SGSC 2262) GN=ahpC PE=4 SV=1	20.747	11	10	11	11	57.8	0	85.221	444130000	174810000	269310000	144740000	55578000	89162000	147260000	60246000	87018000	152120000	58988000	93134000	1.15028
A0A0F6AY98	Alkyl hydroperoxide reductase F52a subunit OS=Salmonella typhimurium (strain 14028s / SGSC 2262) GN=ahpF PE=3 SV=1	60.62	13	11	9	10	34.6	0	51.502	98972000	26005000	72967000	34207000	9170800	25036000	28646000	7392300	21254000	36119000	9442200	26677000	1.7613
A0A0F6AYA3	Putative universal stress protein OS=Salmonella typhimurium (strain 14028s / SGSC 2262) GN=ybdQ PE=4 SV=1	15.901	8	8	8	7	71.1	0	137.51	408160000	271320000	136840000	153150000	102310000	50844000	138510000	91918000	46595000	116490000	77094000	39400000	0.507477
A0A0F6AYA6	Putative dehydrogenase OS=Salmonella typhimurium (strain 14028s / SGSC 2262) GN=ybdR PE=3 SV=1	44.576	3	2	1	2	11.4	0	42.708	5672200	5028100	644120	2855900	2399300	456680	809810	760270	49541	2006500	1868600	137890
A0A0F6AYA7	Regulator of nucleoside diphosphate kinase OS=Salmonella typhimurium (strain 14028s / SGSC 2262) GN=rnk PE=3 SV=1	14.994	3	2	3	2	33.8	0	15.296	8156400	1773300	6383100	2786900	562470	2224400	2235300	551110	1684200	3134300	659700	2474600	3.1039
A0A0F6AYA8	Ribonuclease I OS=Salmonella typhimurium (strain 14028s / SGSC 2262) GN=rna PE=3 SV=1	29.527	5	5	5	5	23.1	0	88.66	82298000	44203000	38094000	27464000	14675000	12789000	26343000	14642000	11701000	28490000	14887000	13604000	0.59472
A0A0F6AYC2	Cold shock protein CspE OS=Salmonella typhimurium (strain 14028s / SGSC 2262) GN=cspE PE=4 SV=1	7.4513	2	2	1	2	53.6	0.00064558	3.1566	2557400	640550	1916800	1160000	316880	843070	852830	197870	654960	544600	125810	418800
A0A0F6AYC7	Lipoyl synthase OS=Salmonella typhimurium (strain 14028s / SGSC 2262) GN=lipA PE=3 SV=1	36.041	7	5	6	5	28.7	0	17.972	96323000	21752000	74572000	25491000	5358800	20132000	33797000	8176500	25621000	37036000	8216600	28819000	2.6275
A0A0F6AYC9	Putative DNA-binding transcriptional regulator OS=Salmonella typhimurium (strain 14028s / SGSC 2262) GN=ybeF PE=4 SV=1	36.178	4	3	3	4	24.6	0	9.5235	54865000	33479000	21385000	12210000	6575000	5635500	23570000	14398000	9171700	19084000	12506000	6578300	0.592907
A0A0F6AYD1	Octanoyltransferase OS=Salmonella typhimurium (strain 14028s / SGSC 2262) GN=lipB PE=3 SV=1	23.837	2	2	1	2	11.7	0	10.543	7091400	2926600	4164700	3141300	1209200	1932100	430640	184180	246450	3519400	1533200	1986200
A0A0F6AYD3	UPF0250 protein YbeD OS=Salmonella typhimurium (strain 14028s / SGSC 2262) GN=ybeD PE=3 SV=1	9.7991	2	1	2	2	39.1	0	30.77	1675500	232680	1442800	516380	71606	444770	598630	85058	513570	560470	76019	484450
A0A0F6AYD4	D-alanyl-D-alanine carboxypeptidase fraction A OS=Salmonella typhimurium (strain 14028s / SGSC 2262) GN=dacA PE=3 SV=1	44.456	20	14	18	17	56.3	0	169.41	249960000	95154000	154810000	81918000	34079000	47838000	83370000	30115000	53255000	84677000	30960000	53717000	1.83167
A0A0F6AYD6	Rare lipoprotein A OS=Salmonella typhimurium (strain 14028s / SGSC 2262) GN=rlpA PE=3 SV=1	39.108	9	6	7	8	21.8	0	58.258	56509000	31280000	25229000	23343000	12638000	10705000	16473000	9164600	7308800	16692000	9476800	7215400	0.540637
A0A0F6AYD9	Ribosomal RNA large subunit methyltransferase H OS=Salmonella typhimurium (strain 14028s / SGSC 2262) GN=ybeA PE=3 SV=1	17.399	2	2	2	2	23.9	0	5.1632	8940600	5288100	3652400	2856200	1333400	1522800	4052400	2698100	1354300	2031900	1256600	775280	1.08711
A0A0F6AYE5	LPS-assembly lipoprotein LptE OS=Salmonella typhimurium (strain 14028s / SGSC 2262) GN=rlpB PE=3 SV=1	21.457	7	5	6	7	46.4	0	92.668	66145000	33342000	32803000	19109000	9933800	9174800	21699000	10903000	10797000	25337000	12506000	12831000	0.869457
A0A0F6AYE6	Leucine--tRNA ligase OS=Salmonella typhimurium (strain 14028s / SGSC 2262) GN=leuS PE=3 SV=1	105.6	57	47	48	46	52.1	0	323.31	462310000	150860000	311450000	171720000	56121000	115600000	143690000	48635000	95058000	146900000	46102000	100790000	1.6539
A0A0F6AYF1	Uncharacterized protein OS=Salmonella typhimurium (strain 14028s / SGSC 2262) GN=ybeL PE=4 SV=1	18.41	15	11	13	12	60.5	0	86.421	112630000	99833000	12801000	39751000	35520000	4231000	37952000	33151000	4800700	34932000	31162000	3769800	0.165223
A0A0F6AYF9	Glutamate/aspartate transporter OS=Salmonella typhimurium (strain 14028s / SGSC 2262) GN=gltL PE=3 SV=1	26.606	3	1	2	3	23.7	0	21.053	19226000	5811600	13415000	7206500	2222400	4984000	8584900	2519200	6065700	3434900	1070000	2364900	1.7691
A0A0F6AYG1	Glutamate/aspartate transporter OS=Salmonella typhimurium (strain 14028s / SGSC 2262) GN=gltJ PE=3 SV=1	27.362	3	2	3	2	15.9	0	21.988	9156300	3669100	5487200	3308500	1334600	1973900	3996000	1590300	2405700	1851800	744200	1107600	1.52577
A0A0F6AYG2	Glutamate and aspartate transporter subunit OS=Salmonella typhimurium (strain 14028s / SGSC 2262) GN=gltI PE=4 SV=1	34.088	25	24	22	22	58.4	0	311.08	694890000	213750000	481130000	241140000	73658000	167480000	229110000	71398000	157710000	224640000	68698000	155950000	2.0833
A0A0F6AYG4	Apolipoprotein N-acyltransferase OS=Salmonella typhimurium (strain 14028s / SGSC 2262) GN=lnt PE=3 SV=1	57.597	1	1	0	1	3.5	0	9.0492	939840	555310	384530	433840	287110	146740	0	0	0	505990	268200	237790
A0A0F6AYG5	Putative transport protein OS=Salmonella typhimurium (strain 14028s / SGSC 2262) GN=ybeX PE=4 SV=1	33.299	4	4	3	3	9.9	0	23.83	29608000	14248000	15360000	8171400	3901600	4269800	10899000	5101600	5797800	10537000	5244400	5292800	1.23642
A0A0F6AYG7	Endoribonuclease YbeY OS=Salmonella typhimurium (strain 14028s / SGSC 2262) GN=ybeY PE=3 SV=1	17.784	1	1	1	1	9.6	0	10.946	5953800	2829000	3124800	2164500	936000	1228500	1952600	1010000	942520	1836800	882940	953810	0.890423
A0A0F6AYG8	Putative phosphate starvation-inducible protein OS=Salmonella typhimurium (strain 14028s / SGSC 2262) GN=phoL PE=4 SV=1	40.956	10	7	9	8	33	0	96.299	112100000	46341000	65762000	30686000	13299000	17387000	29550000	11134000	18417000	51867000	21909000	29958000	1.419
A0A0F6AYH0	tRNA-2-methylthio-N(6)-dimethylallyladenosine synthase OS=Salmonella typhimurium (strain 14028s / SGSC 2262) GN=miaB PE=3 SV=1	53.715	18	15	11	15	40.7	0	153.24	117490000	25496000	91992000	43239000	8734500	34504000	32803000	7031000	25772000	41447000	9730100	31716000	2.2245
A0A0F6AYH1	2-octaprenyl-3-methyl-6-methoxy-1,4-benzoquinol hydroxylase OS=Salmonella typhimurium (strain 14028s / SGSC 2262) GN=ubiF PE=4 SV=1	42.496	7	6	2	3	19.7	0	20.415	12898000	8941500	3957000	6660100	4358000	2302200	2036800	1342600	694110	4201600	3240900	960720	0.357467
A0A0F6AYH4	Asparagine synthetase B OS=Salmonella typhimurium (strain 14028s / SGSC 2262) GN=asnB PE=4 SV=1	62.572	18	16	15	13	42.8	0	120.83	158580000	54366000	104220000	57715000	19578000	38137000	51632000	19126000	32506000	49237000	15662000	33575000	1.21737
A0A0F6AYH5	UMP phosphatase OS=Salmonella typhimurium (strain 14028s / SGSC 2262) GN=nagD PE=4 SV=1	27.119	8	6	5	7	40.8	0	100.28	49697000	19139000	30557000	15249000	6234900	9013700	14860000	5389300	9471100	19587000	7515000	12073000	1.32613
A0A0F6AYH6	N-acetylglucosamine operon transcriptional repressor OS=Salmonella typhimurium (strain 14028s / SGSC 2262) GN=nagC PE=4 SV=1	44.441	6	6	2	3	18.5	0	19.295	7087100	3768000	3319200	3962200	1677700	2284500	1308100	892630	415460	1816800	1197600	619220	0.591443
A0A0F6AYH7	N-acetylglucosamine-6-phosphate deacetylase OS=Salmonella typhimurium (strain 14028s / SGSC 2262) GN=nagA PE=3 SV=1	41.11	10	8	8	9	26.6	0	102.55	52852000	43541000	9311000	17103000	15385000	1717900	15815000	12959000	2855900	19934000	15197000	4737200	0.113653
A0A0F6AYH8	Glucosamine-6-phosphate deaminase OS=Salmonella typhimurium (strain 14028s / SGSC 2262) GN=nagB PE=3 SV=1	29.632	15	11	12	13	39.5	0	106.9	279060000	172880000	106180000	95520000	51996000	43524000	71968000	55662000	16306000	111580000	65223000	46352000	0.19622
A0A0F6AYI0	N-acetyl glucosamine specific PTS system components IIABC OS=Salmonella typhimurium (strain 14028s / SGSC 2262) GN=nagE PE=4 SV=1	68.489	3	1	2	1	7.5	0.0006435	3.1108	798230	320840	477390	44371	11615	32757	696340	300240	396100	57513	8981.3	48532
A0A0F6AYI1	Glutamine--tRNA ligase OS=Salmonella typhimurium (strain 14028s / SGSC 2262) GN=glnS PE=3 SV=1	63.537	25	19	20	21	48.6	0	163.62	355890000	128070000	227820000	103250000	37931000	65317000	114280000	41885000	72400000	138360000	48256000	90100000	1.00614
A0A0F6AYJ0	Ferric uptake regulator OS=Salmonella typhimurium (strain 14028s / SGSC 2262) GN=fur PE=4 SV=1	17.011	8	6	7	8	51.3	0	48.327	87154000	46556000	40598000	31391000	16380000	15011000	27345000	14909000	12436000	28418000	15267000	13151000	0.735407
A0A0F6AYJ2	Flavodoxin FldA OS=Salmonella typhimurium (strain 14028s / SGSC 2262) GN=fldA PE=4 SV=1	23.751	6	6	6	6	37.8	0	117.18	76736000	39027000	37709000	22382000	11964000	10418000	35909000	17416000	18493000	18445000	9647700	8797700	1.00931
A0A0F6AYJ5	Uncharacterized protein OS=Salmonella typhimurium (strain 14028s / SGSC 2262) GN=ybfF PE=4 SV=1	28.736	6	4	5	4	41.4	0	23.869	17788000	8633700	9154700	6697700	3249700	3448000	6439100	3306100	3133000	4651600	2077900	2573700	0.89674
A0A0F6AYJ6	Negative modulator of initiation of replication OS=Salmonella typhimurium (strain 14028s / SGSC 2262) GN=seqA PE=3 SV=1	21.482	8	7	8	8	46.1	0	52.062	46017000	17954000	28063000	13434000	5512300	7921300	16478000	6367400	10111000	16106000	6074400	10031000	1.3811
A0A0F6AYJ7	Phosphoglucomutase OS=Salmonella typhimurium (strain 14028s / SGSC 2262) GN=pgm PE=3 SV=1	58.089	19	17	15	16	32.6	0	164.52	347050000	145730000	201320000	119470000	50083000	69391000	94337000	39686000	54652000	133240000	55959000	77278000	0.944987
A0A0F6AYK3	DNA-binding transcriptional activator KdpE OS=Salmonella typhimurium (strain 14028s / SGSC 2262) GN=kdpE PE=4 SV=1	25.33	1	1	1	1	8	0.0048544	1.7705	3466300	1916800	1549500	1024700	506730	517950	925290	489310	435980	1516300	920750	595550
A0A0F6AYL1	GTP cyclohydrolase 1 type 2 homolog OS=Salmonella typhimurium (strain 14028s / SGSC 2262) GN=ybgI PE=3 SV=1	26.945	3	3	1	1	20.2	0	27.685	13897000	7572600	6324000	6080600	3344200	2736400	4220200	2345300	1874900	3595800	1883000	1712700	0.75605
A0A0F6AYL2	Putative carboxylase OS=Salmonella typhimurium (strain 14028s / SGSC 2262) GN=ybgJ PE=4 SV=1	24.088	1	1	1	1	9.6	0	24.283	24424000	12682000	11742000	6467100	3675400	2791700	7619500	3692400	3927200	10338000	5314800	5023000	0.45098
A0A0F6AYL3	Putative carboxylase OS=Salmonella typhimurium (strain 14028s / SGSC 2262) GN=ybgK PE=4 SV=1	34.459	8	5	6	3	21.9	0	17.271	15756000	9206200	6550000	5262900	2760000	2503000	6286300	3774000	2512200	4207000	2672200	1534800	0.618167
A0A0F6AYL4	UPF0271 protein YbgL OS=Salmonella typhimurium (strain 14028s / SGSC 2262) GN=ybgL PE=3 SV=1	26.09	1	1	1	1	8.6	0	4.3403	4212900	1951000	2261800	1598300	789310	808960	1451400	627410	823970	1163200	534330	628890
A0A0F6AYN0	Citrate synthase OS=Salmonella typhimurium (strain 14028s / SGSC 2262) GN=gltA PE=3 SV=1	48.076	16	13	12	14	37.2	0	131.05	343910000	132510000	211400000	115400000	46013000	69391000	117050000	44738000	72311000	111460000	41757000	69699000	0.862903
A0A0F6AYN4	Succinate dehydrogenase flavoprotein subunit OS=Salmonella typhimurium (strain 14028s / SGSC 2262) GN=sdhA PE=3 SV=1	64.461	17	15	14	14	35	0	138.65	214060000	59602000	154460000	70386000	19853000	50533000	72581000	19827000	52754000	71096000	19922000	51174000	1.50457
A0A0F6AYN5	Succinate dehydrogenase iron-sulfur subunit OS=Salmonella typhimurium (strain 14028s / SGSC 2262) GN=sdhB PE=3 SV=1	26.864	9	7	9	8	40.2	0	36.793	43156000	12897000	30260000	16414000	4841900	11572000	13523000	4080500	9442800	13219000	3974100	9244900	1.7802
A0A0F6AYN6	Alpha-ketoglutarate decarboxylase OS=Salmonella typhimurium (strain 14028s / SGSC 2262) GN=kgd PE=4 SV=1	104.82	43	36	39	36	44.4	0	323.31	455280000	183890000	271400000	164770000	66208000	98562000	143750000	58984000	84769000	146760000	58695000	88065000	1.10877
A0A0F6AYN7	Dihydrolipoyllysine-residue succinyltransferase component of 2-oxoglutarate dehydrogenase complex OS=Salmonella typhimurium (strain 14028s / SGSC 2262) GN=sucB PE=3 SV=1	43.857	29	28	23	23	50.5	0	323.31	676430000	239250000	437190000	222160000	76198000	145960000	216410000	77106000	139300000	237860000	85942000	151920000	1.2454
A0A0F6AYN8	Succinyl-CoA ligase [ADP-forming] subunit beta OS=Salmonella typhimurium (strain 14028s / SGSC 2262) GN=sucC PE=3 SV=1	41.48	19	18	17	17	51.5	0	171.52	861980000	399530000	462450000	282000000	139000000	143010000	267980000	118670000	149310000	311990000	141860000	170130000	0.765423
A0A0F6AYN9	Succinyl-CoA ligase [ADP-forming] subunit alpha OS=Salmonella typhimurium (strain 14028s / SGSC 2262) GN=sucD PE=3 SV=1	29.775	11	11	10	10	33.9	0	87.778	180500000	79324000	101180000	60143000	25893000	34249000	61901000	28512000	33389000	58459000	24919000	33540000	1.24043
A0A0F6AYP2	Cytochrome d terminal oxidase polypeptide subunit I OS=Salmonella typhimurium (strain 14028s / SGSC 2262) GN=cydA PE=4 SV=1	58.315	12	12	8	6	19.3	0	56.442	54968000	14512000	40456000	19867000	5013300	14854000	19873000	5285100	14588000	15228000	4213400	11014000	2.31783
A0A0F6AYP8	Colicin uptake protein TolQ OS=Salmonella typhimurium (strain 14028s / SGSC 2262) GN=tolQ PE=3 SV=1	25.571	6	5	4	6	40.9	0	74.21	40344000	20638000	19706000	13127000	6807200	6319700	12102000	5823800	6278400	15115000	8007100	7107800	0.796757
A0A0F6AYP9	Colicin uptake protein TolR OS=Salmonella typhimurium (strain 14028s / SGSC 2262) GN=tolR PE=3 SV=1	15.477	4	2	3	0	20.4	0.0024707	2.1275	2664900	1174900	1490000	362440	111110	251330	2302500	1063800	1238700	0	0	0
A0A0F6AYQ0	Cell envelope integrity inner membrane protein TolA OS=Salmonella typhimurium (strain 14028s / SGSC 2262) GN=tolA PE=4 SV=1	41.865	4	3	3	3	12	0	28.536	24559000	11656000	12902000	5304500	2985900	2318600	8634500	3899700	4734800	10620000	4770900	5848900	0.875073
A0A0F6AYQ1	Protein TolB OS=Salmonella typhimurium (strain 14028s / SGSC 2262) GN=tolB PE=3 SV=1	46.148	24	23	23	22	57.2	0	323.31	813120000	462740000	350370000	260200000	152530000	107670000	261300000	141310000	119990000	291610000	168900000	122710000	0.335213
A0A0F6AYQ2	Peptidoglycan-associated outer membrane lipoprotein OS=Salmonella typhimurium (strain 14028s / SGSC 2262) GN=pal PE=3 SV=1	18.865	15	15	14	11	62.1	0	251.9	1238400000	565410000	672950000	401650000	185170000	216480000	425840000	192150000	233690000	410880000	188100000	222780000	1.42263
A0A0F6AYQ3	Uncharacterized protein OS=Salmonella typhimurium (strain 14028s / SGSC 2262) GN=ybgF PE=4 SV=1	28.247	5	5	5	5	25.6	0	37.273	42055000	19574000	22480000	14434000	6852300	7581900	13014000	6025100	6989000	14606000	6697100	7909300	0.928883
A0A0F6AYQ6	Quinolinate synthase A OS=Salmonella typhimurium (strain 14028s / SGSC 2262) GN=nadA PE=3 SV=1	37.943	4	4	2	3	21	0	41.839	22925000	3684100	19241000	8270300	1406900	6863300	7372800	1411100	5961800	7282300	866100	6416200	6.17943
A0A0F6AYR0;REV__A0A0F6AXD0;REV__A0A0F6B5G2	Phospho-2-dehydro-3-deoxyheptonate aldolase OS=Salmonella typhimurium (strain 14028s / SGSC 2262) GN=aroG PE=3 SV=1	43.16	6	6	5	4	22.9	0	84.601	218940000	78459000	140480000	61994000	23382000	38612000	72515000	24640000	47875000	84429000	30437000	53992000	1.52467
A0A0F6AYR2	Fumarate hydratase OS=Salmonella typhimurium (strain 14028s / SGSC 2262) GN=STM14_0886 PE=4 SV=1	30.83	5	5	4	3	19.2	0	34.901	21374000	18437000	2937100	8310900	7119500	1191400	6089200	5132300	956950	6974100	6185300	788780	0.123177
A0A0F6AYS1	2,3-bisphosphoglycerate-dependent phosphoglycerate mutase OS=Salmonella typhimurium (strain 14028s / SGSC 2262) GN=gpmA PE=3 SV=1	28.493	26	24	23	21	90.4	0	235.12	471630000	293410000	178220000	166550000	103320000	63236000	175480000	109150000	66333000	129600000	80949000	48650000	0.44677
A0A0F6AYS3	Aldose 1-epimerase OS=Salmonella typhimurium (strain 14028s / SGSC 2262) GN=galM PE=3 SV=1	38.547	9	7	7	8	36.4	0	131.55	47382000	24193000	23189000	12906000	7489600	5416100	14924000	7234400	7689300	19553000	9469000	10084000	0.47176
A0A0F6AYS4	Galactokinase OS=Salmonella typhimurium (strain 14028s / SGSC 2262) GN=galK PE=3 SV=1	41.301	10	8	8	8	33.8	0	133.71	99972000	61244000	38727000	31593000	21605000	9988100	26863000	16607000	10256000	41516000	23032000	18484000	0.691067
A0A0F6AYS5	Galactose-1-phosphate uridylyltransferase OS=Salmonella typhimurium (strain 14028s / SGSC 2262) GN=galT PE=3 SV=1	39.674	3	1	1	2	9.8	0	5.8189	2063800	1100900	962850	233550	162240	71314	341310	218730	122580	1488900	719940	768960
A0A0F6AYS6	UDP-galactose-4-epimerase OS=Salmonella typhimurium (strain 14028s / SGSC 2262) GN=galE PE=4 SV=1	37.133	9	9	8	8	32.2	0	50.381	101040000	57265000	43780000	31887000	17648000	14239000	33117000	18497000	14620000	36041000	21120000	14922000	0.784123
A0A0F6AYS9	Putative molybdenum transport ATP-binding protein ModF OS=Salmonella typhimurium (strain 14028s / SGSC 2262) GN=modF PE=4 SV=1	54.696	7	6	6	7	20.2	0	31.533	27070000	9339600	17731000	8367000	2487300	5879700	6810700	1871400	4939300	11893000	4980900	6911900	1.73003
A0A0F6AYT0	DNA-binding transcriptional regulator ModE OS=Salmonella typhimurium (strain 14028s / SGSC 2262) GN=modE PE=4 SV=1	28.346	5	5	4	4	24.8	0	55.517	31034000	11994000	19040000	13258000	4830400	8427500	8906600	3507300	5399300	8869800	3656300	5213500	1.06968
A0A0F6AYT2	Molybdate transporter periplasmic protein OS=Salmonella typhimurium (strain 14028s / SGSC 2262) GN=modA PE=4 SV=1	27.548	3	3	2	3	16.7	0	8.4057	7192600	3275000	3917600	3081200	1410200	1671000	1535800	684250	851590	2575500	1180600	1394900	1.16197
A0A0F6AYT5	Phosphotransferase OS=Salmonella typhimurium (strain 14028s / SGSC 2262) GN=ybhA PE=4 SV=1	30.119	6	3	4	5	40.1	0	33.106	6377300	961590	5415700	1271700	175630	1096000	2320000	358490	1961500	2785700	427470	2358200	4.56743
A0A0F6AYT6	6-phosphogluconolactonase OS=Salmonella typhimurium (strain 14028s / SGSC 2262) GN=ybhE PE=3 SV=1	36.336	14	13	12	13	42.6	0	163.89	382670000	264340000	118330000	147230000	100060000	47167000	121930000	83315000	38617000	113510000	80961000	32545000	0.43477
A0A0F6AYT7	Putative pectinesterase OS=Salmonella typhimurium (strain 14028s / SGSC 2262) GN=ybhC PE=3 SV=1	45.907	12	11	11	12	45.4	0	282.02	103910000	47048000	56860000	34091000	16255000	17836000	33228000	14642000	18587000	36589000	16152000	20437000	0.87549
A0A0F6AYT9	Formimidoylglutamase OS=Salmonella typhimurium (strain 14028s / SGSC 2262) GN=hutG PE=3 SV=1	34.357	2	1	2	0	10.9	0	4.4351	4999400	1877400	3122000	895600	281130	614470	4103800	1596300	2507500	0	0	0
A0A0F6AYU2	Putative kinase inhibitor protein OS=Salmonella typhimurium (strain 14028s / SGSC 2262) GN=ybhB PE=4 SV=1	17.072	6	3	5	3	50.6	0	74.534	142950000	127800000	15151000	49277000	44328000	4949400	42999000	38121000	4877800	50678000	45355000	5323300	0.1731
A0A0F6AYU3	Adenosylmethionine-8-amino-7-oxononanoate aminotransferase OS=Salmonella typhimurium (strain 14028s / SGSC 2262) GN=bioA PE=3 SV=1	47.352	5	3	4	4	13.8	0	52.705	11876000	8343100	3533100	2948200	2159800	788410	3647900	2671200	976700	5280100	3512100	1768000	0.37909
A0A0F6AYU4	Biotin synthase OS=Salmonella typhimurium (strain 14028s / SGSC 2262) GN=bioB PE=3 SV=1	38.804	7	6	6	5	32.9	0	75.658	76765000	18919000	57845000	24792000	6174900	18617000	26942000	6571500	20370000	25030000	6173000	18857000	2.8094
A0A0F6AYU7	ATP-dependent dethiobiotin synthetase BioD OS=Salmonella typhimurium (strain 14028s / SGSC 2262) GN=bioD_1 PE=3 SV=1	24.199	6	4	5	5	31.1	0	16.365	32713000	15717000	16996000	8662100	3833600	4828500	10880000	4887500	5992600	13171000	6996100	6175000	0.664483
A0A0F6AYV0	UvrABC system protein B OS=Salmonella typhimurium (strain 14028s / SGSC 2262) GN=uvrB PE=3 SV=1	76.134	12	7	8	8	21.4	0	66.66	29415000	13216000	16199000	8532400	4086900	4445500	8068000	3500000	4568000	12814000	5629300	7185100	0.93635
A0A0F6AYV4	Molybdenum cofactor biosynthesis protein B OS=Salmonella typhimurium (strain 14028s / SGSC 2262) GN=moaB PE=3 SV=1	18.54	9	8	8	9	55.9	0	138.57	129490000	77220000	52267000	42575000	26077000	16498000	42051000	23945000	18106000	44861000	27197000	17663000	0.74155
A0A0F6AYV5	Cyclic pyranopterin monophosphate synthase accessory protein OS=Salmonella typhimurium (strain 14028s / SGSC 2262) GN=moaC PE=3 SV=1	17.443	4	1	1	2	30.4	0.00064475	3.126	671200	303200	368000	0	0	0	137350	60539	76810	533850	242660	291190
A0A0F6AYV7	Molybdopterin synthase large subunit OS=Salmonella typhimurium (strain 14028s / SGSC 2262) GN=moaE PE=4 SV=1	16.892	6	5	5	4	46	0	38.202	22600000	13035000	9564900	6460000	4064400	2395600	10910000	5722900	5187400	5229200	3247400	1981800	0.701363
A0A0F6AYW6	Putative cytoplasmic protein OS=Salmonella typhimurium (strain 14028s / SGSC 2262) GN=ybhP PE=4 SV=1	28.576	2	1	1	1	14.3	0	36.324	2434400	1675600	758770	738830	544330	194500	505520	343920	161590	1190000	787350	402670
A0A0F6AYX2	UPF0194 membrane protein YbhG OS=Salmonella typhimurium (strain 14028s / SGSC 2262) GN=ybhG PE=3 SV=1	36.31	12	5	6	10	53.8	0	53.769	48242000	27689000	20554000	13547000	8491400	5055600	10854000	6503600	4350000	23842000	12694000	11148000	0.45016
A0A0F6AYX4	ATP-dependent RNA helicase RhlE OS=Salmonella typhimurium (strain 14028s / SGSC 2262) GN=rhlE PE=3 SV=1	50.051	2	1	1	2	8.1	0	10.846	8009000	2687300	5321700	2544600	842830	1701800	2679800	920360	1759500	2784600	924090	1860500
A0A0F6AYX7	Uncharacterized protein OS=Salmonella typhimurium (strain 14028s / SGSC 2262) GN=ybiB PE=4 SV=1	35.654	8	5	7	6	41.7	0	49.011	29129000	19295000	9833700	5690800	3517500	2173400	10094000	6469700	3624700	13343000	9307800	4035600	0.44224
A0A0F6AYY5	Glutamine ABC transporter ATP-binding protein OS=Salmonella typhimurium (strain 14028s / SGSC 2262) GN=glnQ PE=3 SV=1	26.702	9	9	6	7	45.8	0	76.116	49589000	12637000	36951000	19110000	4886400	14224000	14029000	3461500	10567000	16450000	4289400	12160000	2.45897
A0A0F6AYY7	Glutamine ABC transporter periplasmic protein OS=Salmonella typhimurium (strain 14028s / SGSC 2262) GN=glnH PE=3 SV=1	27.262	25	23	22	25	77	0	323.31	542210000	118950000	423260000	190510000	41338000	149170000	164200000	36416000	127790000	187500000	41197000	146300000	2.09607
A0A0F6AYY9	DNA protection during starvation protein OS=Salmonella typhimurium (strain 14028s / SGSC 2262) GN=dps PE=3 SV=1	18.717	25	24	22	22	97	0	323.31	2032600000	1868200000	164370000	725060000	668960000	56099000	660040000	605020000	55019000	647470000	594230000	53247000	0.0824987
A0A0F6AYZ4	Outer membrane protein X OS=Salmonella typhimurium (strain 14028s / SGSC 2262) GN=ompX PE=4 SV=1	18.494	11	11	10	10	50.9	0	305.29	688990000	541470000	147520000	289150000	228190000	60954000	205640000	161880000	43763000	194200000	151400000	42805000	0.23557
A0A0F6AYZ8	Manganese transport regulator MntR OS=Salmonella typhimurium (strain 14028s / SGSC 2262) GN=STM14_975 PE=4 SV=1	17.727	4	3	3	1	43.3	0	8.7439	45668000	21359000	24310000	23169000	10466000	12703000	4935200	2526000	2409200	17564000	8366300	9198000
A0A0F6AZ00	Uncharacterized protein OS=Salmonella typhimurium (strain 14028s / SGSC 2262) GN=ybiS PE=4 SV=1	33.292	13	11	11	10	54.2	0	172.65	316860000	122880000	193970000	107540000	40176000	67367000	101400000	40737000	60666000	107910000	41971000	65938000	1.38453
A0A0F6AZ01	Putative ABC transporter ATPase component OS=Salmonella typhimurium (strain 14028s / SGSC 2262) GN=ybiT PE=4 SV=1	59.758	19	14	15	13	47.9	0	124.72	123390000	38328000	85064000	44230000	14256000	29974000	37336000	10996000	26340000	41826000	13077000	28749000	1.5254
A0A0F6AZ04	Putative cytoplasmic protein OS=Salmonella typhimurium (strain 14028s / SGSC 2262) GN=ybiU PE=4 SV=1	47.235	2	1	1	2	9.3	0	5.2464	5766200	4547200	1218900	1518000	1289200	228790	1261200	964750	296480	2986900	2293300	693670
A0A0F6AZ06	Putative hydrolase OS=Salmonella typhimurium (strain 14028s / SGSC 2262) GN=ybiV(1) PE=4 SV=1	30.358	7	5	5	5	37.2	0	29.437	31831000	17857000	13974000	14149000	8256700	5891800	9335100	5135200	4199900	8347600	4465200	3882400	0.573247
A0A0F6AZ10	Molybdopterin biosynthesis protein MoeB OS=Salmonella typhimurium (strain 14028s / SGSC 2262) GN=moeB PE=4 SV=1	26.903	1	1	1	0	5.6	0.00246	2.031	1253000	508050	744920	425250	157580	267660	827730	350470	477260	0	0	0
A0A0F6AZ11	Molybdopterin biosynthesis protein MoeA OS=Salmonella typhimurium (strain 14028s / SGSC 2262) GN=moeA PE=4 SV=1	44.342	4	4	3	3	19.1	0	58.792	65712000	34627000	31085000	20205000	11178000	9026700	17632000	9320900	8310900	27876000	14128000	13748000	0.66187
A0A0F6AZ13	L-asparaginase OS=Salmonella typhimurium (strain 14028s / SGSC 2262) GN=ybiK PE=4 SV=1	32.473	5	2	4	2	24	0	44.126	4627600	2065100	2562600	1400900	603690	797230	1974900	925460	1049500	1251800	535920	715860	1.39237
A0A0F6AZ14	Glutathione transporter ATP-binding protein OS=Salmonella typhimurium (strain 14028s / SGSC 2262) GN=yliA PE=3 SV=1	69.118	1	0	0	1	5.1	0	8.2135	529250	259780	269470	0	0	0	0	0	0	529250	259780	269470
A0A0F6AZ15	Putative ABC transporter periplasmic binding protein OS=Salmonella typhimurium (strain 14028s / SGSC 2262) GN=yliB PE=4 SV=1	56.537	28	26	25	24	63.3	0	165.03	363590000	189150000	174450000	122950000	63156000	59794000	112330000	57946000	54384000	128310000	68044000	60268000	0.547577
A0A0F6AZ19	Ribosomal protein S12 methylthiotransferase RimO OS=Salmonella typhimurium (strain 14028s / SGSC 2262) GN=yliG PE=3 SV=1	49.61	7	4	4	3	25.4	0	28.598	34003000	10155000	23847000	6365700	2624800	3740900	13496000	3627400	9868400	14141000	3903100	10238000	1.86843
A0A0F6AZ33	Putative glutathione S-transferase OS=Salmonella typhimurium (strain 14028s / SGSC 2262) GN=yliJ PE=4 SV=1	23.692	14	10	12	13	48.6	0	85.562	171300000	116810000	54488000	57810000	39902000	17908000	55319000	37865000	17455000	58174000	39048000	19125000	0.332577
A0A0F6AZ34	D-alanyl-D-alanine carboxypeptidase fraction C OS=Salmonella typhimurium (strain 14028s / SGSC 2262) GN=dacC PE=3 SV=1	43.664	15	15	11	13	43	0	66.676	147500000	94779000	52718000	43383000	27733000	15650000	51537000	34016000	17521000	52578000	33030000	19548000	0.81854
A0A0F6AZ46	Nitroreductase A OS=Salmonella typhimurium (strain 14028s / SGSC 2262) GN=mdaA PE=4 SV=1	26.925	12	8	10	10	39.2	0	35.515	58299000	29942000	28357000	19953000	10377000	9576400	17832000	9536600	8295800	20513000	10028000	10485000	0.688333
A0A0F6AZ49	Putrescine-binding periplasmic protein OS=Salmonella typhimurium (strain 14028s / SGSC 2262) GN=potF PE=3 SV=1	40.885	17	14	14	13	48.9	0	158.95	272700000	125800000	146900000	78343000	36038000	42306000	98646000	45859000	52787000	95711000	43903000	51808000	1.16357
A0A0F6AZ50	Polyamine-transporting ATPase OS=Salmonella typhimurium (strain 14028s / SGSC 2262) GN=potG PE=3 SV=1	41.973	7	6	5	6	19.6	0	74.81	72053000	28951000	43102000	25902000	10592000	15310000	20926000	7496400	13430000	25225000	10862000	14362000	0.748053
A0A0F6AZ60	Arginine transport system component OS=Salmonella typhimurium (strain 14028s / SGSC 2262) GN=artJ PE=3 SV=1	26.699	14	12	14	12	66.3	0	241.84	178530000	45528000	133000000	62932000	15860000	47072000	59400000	14669000	44731000	56196000	14999000	41197000	2.7513
A0A0F6AZ63	Arginine transport system OS=Salmonella typhimurium (strain 14028s / SGSC 2262) GN=artI PE=3 SV=1	26.996	17	16	16	16	59.3	0	323.31	288580000	112060000	176510000	97895000	37653000	60243000	86975000	33995000	52980000	103710000	40414000	63291000	1.22807
A0A0F6AZ64	Arginine transporter ATP-binding subunit OS=Salmonella typhimurium (strain 14028s / SGSC 2262) GN=artP PE=3 SV=1	26.933	3	3	3	3	12	0	11.235	26656000	8175200	18481000	17288000	4601600	12687000	4877600	1633400	3244300	4490400	1940200	2550100	1.86797
A0A0F6AZ65	Putative lipoprotein OS=Salmonella typhimurium (strain 14028s / SGSC 2262) GN=ybjP PE=4 SV=1	18.81	9	7	9	8	51.5	0	104.81	170650000	106690000	63964000	63465000	39216000	24249000	53305000	32141000	21163000	53879000	35328000	18552000	0.529183
A0A0F6AZ66	UPF0145 protein YbjQ OS=Salmonella typhimurium (strain 14028s / SGSC 2262) GN=orfB PE=3 SV=1	11.437	2	1	1	2	27.1	0	9.9426	8538600	3435500	5103100	1976300	1020000	956330	1617600	767660	849940	4944700	1647900	3296800
A0A0F6AZ67	Putative aminidase OS=Salmonella typhimurium (strain 14028s / SGSC 2262) GN=ybjR PE=4 SV=1	30.737	3	3	2	2	22.8	0	13.682	4202600	2525100	1677500	1824600	1027600	796960	1419300	875750	543590	958650	621700	336950	0.475697
A0A0F6AZ70	L-threonine aldolase OS=Salmonella typhimurium (strain 14028s / SGSC 2262) GN=ltaA PE=4 SV=1	36.353	7	3	5	6	30.6	0	13.845	27073000	14756000	12316000	5452300	3022800	2429500	8528400	4562100	3966300	13092000	7171300	5920600	0.726247
A0A0F6AZ71	Pyruvate dehydrogenase OS=Salmonella typhimurium (strain 14028s / SGSC 2262) GN=poxB PE=3 SV=1	61.683	14	12	11	13	25.5	0	206.74	106100000	86126000	19970000	37154000	30856000	6297800	29998000	24028000	5970100	38945000	31242000	7702300	0.14629
A0A0F6AZ78	VirK-like protein OS=Salmonella typhimurium (strain 14028s / SGSC 2262) GN=ybjX PE=4 SV=1	37.522	5	3	3	5	26.4	0	32.023	27062000	5346600	21715000	6058800	1428600	4630100	9390100	1850300	7539800	11613000	2067700	9545400	3.56997
A0A0F6AZ79	Macrolide transporter subunit MacA OS=Salmonella typhimurium (strain 14028s / SGSC 2262) GN=ybjY PE=4 SV=1	40.805	1	1	1	1	5.1	0	86.052	1592200	1132600	459650	513560	336780	176780	488770	355140	133630	589890	440650	149240
A0A0F6AZ83	Stress response protein OS=Salmonella typhimurium (strain 14028s / SGSC 2262) GN=cspD PE=4 SV=1	7.8848	1	1	1	1	21.9	0	5.7991	2313400	332320	1981100	967040	136380	830660	751290	111080	640200	595100	84862	510240
A0A0F6AZ85	ATP-dependent Clp protease ATP-binding subunit OS=Salmonella typhimurium (strain 14028s / SGSC 2262) GN=clpA PE=3 SV=1	84.036	30	24	22	21	41.6	0	194.48	217160000	89340000	127820000	74467000	31801000	42666000	63478000	26688000	36790000	79211000	30851000	48360000	1.13017
A0A0F6AZ92	SlsA OS=Salmonella typhimurium (strain 14028s / SGSC 2262) GN=STM14_1072 PE=4 SV=1	24.164	4	3	4	4	31.6	0	42.099	17956000	12738000	5218600	4850300	3136200	1714100	6435600	5211800	1223700	6670300	4389500	2280800	0.144753
A0A0F6AZ94	Putative transcriptional regulator OS=Salmonella typhimurium (strain 14028s / SGSC 2262) GN=STM14_1074 PE=4 SV=1	33.83	1	1	0	0	4	0.0066586	1.7034	1140100	513270	626840	1140100	513270	626840	0	0	0	0	0	0
A0A0F6AZ95	Translation initiation factor IF-1 OS=Salmonella typhimurium (strain 14028s / SGSC 2262) GN=infA PE=3 SV=1	8.2495	1	1	1	1	25	0	17.302	18721000	4683000	14039000	4606900	1540400	3066600	7052800	1523400	5529300	7061800	1619200	5442600
A0A0F6AZ98	Cysteine/glutathione ABC transporter membrane/ATP-binding component OS=Salmonella typhimurium (strain 14028s / SGSC 2262) GN=cydC PE=3 SV=1	62.989	3	2	3	3	7.5	0	7.4775	12517000	5084700	7431800	4780700	1953400	2827300	3530900	1625800	1905000	4205000	1505500	2699500	1.4284
A0A0F6AZ99	Cysteine/glutathione ABC transporter membrane/ATP-binding component OS=Salmonella typhimurium (strain 14028s / SGSC 2262) GN=cydD PE=3 SV=1	64.809	2	1	1	0	4.3	0.0012682	2.7805	6340200	3096300	3243900	5428600	2737400	2691100	911590	358880	552710	0	0	0
A0A0F6AZA0	Thioredoxin reductase OS=Salmonella typhimurium (strain 14028s / SGSC 2262) GN=trxB PE=3 SV=1	34.684	9	8	9	8	44.7	0	158.82	625110000	303340000	321760000	193560000	98513000	95048000	228480000	109760000	118720000	203060000	95070000	107990000	0.830977
A0A0F6AZA3	Leucine-responsive transcriptional regulator OS=Salmonella typhimurium (strain 14028s / SGSC 2262) GN=lrp PE=4 SV=1	18.857	16	15	14	15	38.4	0	77.001	512370000	268600000	243780000	147130000	78303000	68827000	177980000	93066000	84915000	187260000	97228000	90034000	0.948237
A0A0F6AZA4	DNA translocase FtsK OS=Salmonella typhimurium (strain 14028s / SGSC 2262) GN=ftsK PE=4 SV=1	149.44	3	1	0	3	3.5	0	11.862	2711000	1114700	1596300	2173400	870340	1303100	0	0	0	537560	244350	293210
A0A0F6AZA5	Outer-membrane lipoprotein carrier protein OS=Salmonella typhimurium (strain 14028s / SGSC 2262) GN=lolA PE=3 SV=1	22.612	6	5	5	5	32.4	0	66.647	98656000	55041000	43615000	28258000	15815000	12443000	36659000	20975000	15684000	33740000	18251000	15488000	1.1496
A0A0F6AZA6	Recombination factor protein RarA OS=Salmonella typhimurium (strain 14028s / SGSC 2262) GN=ycaJ PE=4 SV=1	49.572	4	4	4	3	15.4	0	16.323	22936000	9440700	13496000	7995000	3190100	4804900	7729000	3282700	4446300	7212400	2968000	4244400	0.871653
A0A0F6AZA8	Serine--tRNA ligase OS=Salmonella typhimurium (strain 14028s / SGSC 2262) GN=serS PE=3 SV=1	48.58	21	17	19	20	40.5	0	164.64	380660000	110670000	269990000	133080000	38088000	94997000	121010000	34771000	86236000	126570000	37813000	88758000	1.44183
A0A0F6AZA9;A0A0F6B1A0	Anaerobic dimethyl sulfoxide reductase subunit A OS=Salmonella typhimurium (strain 14028s / SGSC 2262) GN=dmsA PE=4 SV=1	90.346	15	7	12	14	24.6	0	83.649	58586000	22617000	35969000	13799000	4895200	8903400	17462000	6849500	10613000	27325000	10872000	16453000	1.37453
A0A0F6B199;A0A0F6AZB0	Putative dimethyl sulphoxide reductase OS=Salmonella typhimurium (strain 14028s / SGSC 2262) GN=STM14_1808 PE=4 SV=1;Anaerobic dimethyl sulfoxide reductase subunit B OS=Salmonella typhimurium (strain 14028s / SGSC 2262) GN=dmsB PE=4 SV=1	22.766	3	2	0	2	18	0	4.3276	3669800	1013800	2656000	2153500	643950	1509600	0	0	0	1516300	369800	1146500
A0A0F6AZB6	Pyruvate formate-lyase-activating enzyme OS=Salmonella typhimurium (strain 14028s / SGSC 2262) GN=pflA PE=3 SV=1	30.25	6	4	5	6	22.3	0	36.594	35114000	15101000	20013000	8382000	3132100	5250000	12826000	5392500	7433900	13905000	6576400	7329100	1.21947
A0A0F6AZB9;A0A0F6B728	Pyruvate formate lyase I OS=Salmonella typhimurium (strain 14028s / SGSC 2262) GN=pflB PE=4 SV=1	85.004	73	69	66	63	70.4	0	323.31	4291600000	2072600000	2219000000	1494400000	726410000	767990000	1351300000	651430000	699880000	1445900000	694780000	751140000	0.80784
A0A0F6AZC1	Putative cytoplasmic protein OS=Salmonella typhimurium (strain 14028s / SGSC 2262) GN=ycaO PE=4 SV=1	65.342	9	9	8	8	26.3	0	88.52	114510000	51470000	63036000	40811000	17863000	22948000	29950000	14132000	15818000	43745000	19476000	24270000	0.72619
A0A0F6AZC5	Phosphoserine aminotransferase OS=Salmonella typhimurium (strain 14028s / SGSC 2262) GN=serC PE=3 SV=1	39.832	16	14	14	14	49.7	0	226.83	1472600000	609980000	862590000	420260000	181140000	239130000	516200000	199530000	316670000	536110000	229310000	306790000	0.723957
A0A0F6AZC6	3-phosphoshikimate 1-carboxyvinyltransferase OS=Salmonella typhimurium (strain 14028s / SGSC 2262) GN=aroA PE=3 SV=1	46.131	11	9	9	8	26.7	0	133.57	107140000	36578000	70565000	33743000	12977000	20767000	37817000	12351000	25466000	35583000	11250000	24333000	0.810457
A0A0F6AZC9	Cytidylate kinase OS=Salmonella typhimurium (strain 14028s / SGSC 2262) GN=cmk PE=3 SV=1	24.783	6	5	4	2	35.7	0	19.71	10433000	4684700	5748300	3938300	1808800	2129500	3776800	1648000	2128700	2717900	1227800	1490000	0.90017
A0A0F6AZD0	30S ribosomal protein S1 OS=Salmonella typhimurium (strain 14028s / SGSC 2262) GN=rpsA PE=3 SV=1	61.172	61	57	53	53	75.4	0	323.31	5240100000	1060500000	4179600000	1914900000	379310000	1535600000	1639800000	331290000	1308500000	1685500000	349930000	1335600000	3.19873
A0A0F6AZD1	Integration host factor subunit beta OS=Salmonella typhimurium (strain 14028s / SGSC 2262) GN=ihfB PE=3 SV=1	10.621	8	5	7	6	66	0	19.098	32749000	19983000	12766000	10589000	6654200	3934400	12359000	7481100	4878300	9800700	5847200	3953600	0.655897
A0A0F6AZD3	Lipid A export ATP-binding/permease protein MsbA OS=Salmonella typhimurium (strain 14028s / SGSC 2262) GN=msbA PE=3 SV=1	64.339	10	10	9	8	18.9	0	59.272	37566000	8472400	29094000	13922000	3022100	10900000	12110000	2623200	9486300	11534000	2827200	8707300	2.09013
A0A0F6AZD7	3-deoxy-manno-octulosonate cytidylyltransferase OS=Salmonella typhimurium (strain 14028s / SGSC 2262) GN=kdsB PE=3 SV=1	27.432	6	5	5	4	29	0	19.364	31893000	12158000	19735000	15655000	5830700	9824200	9609900	3740000	5870000	6628600	2587800	4040800	1.0753
A0A0F6AZD9	Uncharacterized protein OS=Salmonella typhimurium (strain 14028s / SGSC 2262) GN=STM14_1119 PE=4 SV=1	34.326	2	1	2	2	12.5	0	6.622	4734100	1865900	2868200	1105800	432710	673100	1815800	737490	1078300	1812500	695710	1116800
A0A0F6AZE0	Uncharacterized protein OS=Salmonella typhimurium (strain 14028s / SGSC 2262) GN=ycbC PE=4 SV=1	28.279	3	2	2	1	22.9	0	18.039	5245400	2727800	2517600	1303000	551040	751960	2539600	1508700	1031000	1402800	668110	734670
A0A0F6AZE1	Putative metallothionein SmtA OS=Salmonella typhimurium (strain 14028s / SGSC 2262) GN=smtA PE=4 SV=1	30.222	1	1	1	1	6.7	0	10.122	1791400	643070	1148300	624570	200020	424550	466420	162030	304380	700390	281010	419380
A0A0F6AZE2	Chromosome partition protein MukF OS=Salmonella typhimurium (strain 14028s / SGSC 2262) GN=mukF PE=3 SV=1	50.46	8	3	3	5	25.2	0	18.409	17901000	6943400	10958000	4821100	1890200	2931000	5127600	2202700	2925000	7952200	2850600	5101700	1.3402
A0A0F6AZE3	Chromosome partition protein MukE OS=Salmonella typhimurium (strain 14028s / SGSC 2262) GN=mukE PE=3 SV=1	26.973	4	4	4	4	36.3	0	38.239	15550000	4663300	10887000	6909300	1972200	4937100	3650600	1068800	2581800	4990000	1622300	3367700	1.71103
A0A0F6AZE4	Chromosome partition protein MukB OS=Salmonella typhimurium (strain 14028s / SGSC 2262) GN=mukB PE=3 SV=1	170.04	13	7	5	8	9.8	0	10.739	20133000	10549000	9584300	6389300	3408000	2981300	6448500	3376500	3071900	7295500	3764500	3531100	1.4636
A0A0F6AZE5	Uncharacterized protein OS=Salmonella typhimurium (strain 14028s / SGSC 2262) GN=ycbB PE=4 SV=1	67.387	9	5	6	5	25.1	0	25.733	24403000	12862000	11542000	4007000	1692800	2314200	11402000	7277000	4125000	8994500	3891900	5102600	0.92744
A0A0F6AZE7	Putative metallo-beta-lactamase OS=Salmonella typhimurium (strain 14028s / SGSC 2262) GN=ycbL PE=4 SV=1	23.737	4	4	3	3	23.3	0	16.795	42446000	17611000	24835000	14095000	6169400	7925700	14371000	5713300	8657200	13981000	5728500	8252300	1.1469
A0A0F6AZE8	Aromatic amino acid aminotransferase OS=Salmonella typhimurium (strain 14028s / SGSC 2262) GN=aspC PE=3 SV=1	43.521	30	28	26	23	60.9	0	251.59	1034100000	487120000	546950000	349070000	173250000	175820000	312870000	145470000	167390000	372130000	168390000	203740000	0.852427
A0A0F6AZF0	Outer membrane protein F OS=Salmonella typhimurium (strain 14028s / SGSC 2262) GN=ompF PE=3 SV=1	40.047	27	25	25	27	72.5	0	323.31	3536800000	1071700000	2465100000	1145200000	364850000	780350000	1072300000	318960000	753300000	1319300000	387850000	931460000	1.58933
A0A0F6AZF2	Asparagine--tRNA ligase OS=Salmonella typhimurium (strain 14028s / SGSC 2262) GN=asnS PE=3 SV=1	52.523	39	34	35	34	68.5	0	323.31	1506200000	530290000	975890000	545920000	194490000	351430000	483030000	170710000	312330000	477230000	165100000	312130000	1.2643
A0A0F6AZF9	Nicotinate phosphoribosyltransferase OS=Salmonella typhimurium (strain 14028s / SGSC 2262) GN=pncB PE=3 SV=1	45.661	10	5	6	6	23.2	0	37.696	25141000	5309200	19832000	9137300	1992400	7144900	9119500	1436200	7683300	6884300	1880600	5003700	4.3844
A0A0F6AZH5	Uncharacterized protein OS=Salmonella typhimurium (strain 14028s / SGSC 2262) GN=STM14_1155 PE=4 SV=1	11.307	1	1	1	1	10.4	0.003672	1.9144	1418600	323020	1095600	479240	109020	370220	484450	123120	361330	454930	90882	364040
A0A0F6AZI5	Uncharacterized protein OS=Salmonella typhimurium (strain 14028s / SGSC 2262) GN=STM14_1165 PE=4 SV=1	15.709	2	1	2	1	29.5	0	46.959	5075900	1290700	3785200	1097500	212280	885230	2210400	616530	1593800	1768000	461880	1306100
A0A0F6AZK4	Superoxide dismutase [Cu-Zn] OS=Salmonella typhimurium (strain 14028s / SGSC 2262) GN=sodC_1 PE=3 SV=1	18.37	2	2	2	2	20.3	0	70.325	13809000	9495400	4313500	5176300	3700900	1475400	4708500	3285800	1422700	3924000	2508700	1415400	0.523493
A0A0F6AZL6	Uncharacterized protein OS=Salmonella typhimurium (strain 14028s / SGSC 2262) GN=STM14_1197 PE=4 SV=1	26.064	1	1	1	1	4.8	0	4.6181	4319400	1245200	3074200	1558400	502490	1055900	1304500	348040	956470	1456500	394680	1061800	2.32577
A0A0F6AZL8	Aminopeptidase N OS=Salmonella typhimurium (strain 14028s / SGSC 2262) GN=pepN PE=4 SV=1	103.92	24	21	20	20	33.4	0	232.52	262090000	144500000	117600000	84933000	47450000	37484000	84956000	46991000	37965000	92204000	50056000	42148000	0.587133
A0A0F6AZL9	Dihydroorotate dehydrogenase (quinone) OS=Salmonella typhimurium (strain 14028s / SGSC 2262) GN=pyrD PE=3 SV=1	36.739	12	9	9	6	31.5	0	77.671	54232000	16596000	37637000	16581000	4875400	11705000	20453000	6856100	13597000	17199000	4864100	12335000	2.1926
A0A0F6AZM2	Putative iron-sulfur protein OS=Salmonella typhimurium (strain 14028s / SGSC 2262) GN=STM14_1203 PE=4 SV=1	40.491	8	6	8	8	36.6	0	80.085	33646000	13397000	20250000	7602200	3105700	4496500	13384000	4829400	8554800	12660000	5461500	7198400	0.846403
A0A0F6AZM3	Ribosomal RNA large subunit methyltransferase K/L OS=Salmonella typhimurium (strain 14028s / SGSC 2262) GN=ycbY PE=3 SV=1	78.848	15	13	8	7	28.8	0	59.962	27377000	14869000	12508000	13989000	8273500	5715400	5680500	2876900	2803500	7707900	3718900	3989000	0.925073
A0A0F6AZM4	ABC transporter ATPase component OS=Salmonella typhimurium (strain 14028s / SGSC 2262) GN=uup PE=3 SV=1	72.19	13	10	7	5	25.8	0	72.511	30797000	11124000	19674000	12148000	4327800	7820200	9473100	3474400	5998700	9176100	3321300	5854800	1.3355
A0A0F6AZM6	Paraquat-inducible protein B OS=Salmonella typhimurium (strain 14028s / SGSC 2262) GN=pqiB PE=4 SV=1	60.653	10	7	9	9	25.6	0	35.444	39561000	21611000	17950000	11060000	6064000	4996000	12218000	6761500	5456600	16283000	8785600	7497600	0.558387
A0A0F6AZM7	Putative outer membrane protein OS=Salmonella typhimurium (strain 14028s / SGSC 2262) GN=ymbA PE=4 SV=1	20.605	4	4	4	3	27.8	0	106.77	15212000	10706000	4505800	5031100	3608800	1422300	5437000	3753900	1683000	4743500	3343000	1400500	0.416497
A0A0F6AZN0	3-hydroxydecanoyl-[acyl-carrier-protein] dehydratase OS=Salmonella typhimurium (strain 14028s / SGSC 2262) GN=fabA PE=3 SV=1	19.047	12	11	11	10	51.7	0	64.92	73880000	25718000	48162000	24926000	9415000	15511000	27060000	9138700	17922000	21894000	7164200	14729000	2.09327
A0A0F6AZN1	Putative protease OS=Salmonella typhimurium (strain 14028s / SGSC 2262) GN=lonH PE=4 SV=1	65.575	5	1	3	3	16.4	0	20.756	11823000	6358500	5464600	402230	216300	185930	3183300	1221500	1961800	8237500	4920600	3316900
A0A0F6AZN2	Macrodomain Ter protein OS=Salmonella typhimurium (strain 14028s / SGSC 2262) GN=ycbG PE=3 SV=1	17.8	2	2	2	2	24.7	0	12.442	2547200	1872600	674580	893300	669950	223350	941350	618830	322520	712560	583860	128700	0.39014
A0A0F6AZN3	Outer membrane protein A OS=Salmonella typhimurium (strain 14028s / SGSC 2262) GN=ompA PE=3 SV=1	37.515	34	30	32	29	76.3	0	323.31	18205000000	8784500000	9420100000	5887800000	2838500000	3049200000	5883600000	2841800000	3041800000	6433200000	3104200000	3329100000	0.951967
A0A0F6AZN9	DNA helicase OS=Salmonella typhimurium (strain 14028s / SGSC 2262) GN=helD PE=4 SV=1	78.071	6	4	4	3	12.9	0	13.077	82554000	57782000	24772000	4289400	2652500	1636900	61440000	50916000	10525000	16824000	4214200	12610000	0.775493
A0A0F6AZP0	Methylglyoxal synthase OS=Salmonella typhimurium (strain 14028s / SGSC 2262) GN=mgsA PE=3 SV=1	16.99	2	1	2	2	34.9	0	8.0288	2671500	1280000	1391600	267710	152620	115090	866930	307230	559700	1536900	820110	716790
A0A0F6AZP2	Putative cytoplasmic protein OS=Salmonella typhimurium (strain 14028s / SGSC 2262) GN=STM14_1223 PE=4 SV=1	14.908	10	9	8	8	92.8	0	166.96	379920000	282300000	97620000	134610000	100380000	34229000	132110000	98011000	34104000	113200000	83908000	29287000	0.242927
A0A0F6AZP4	Ribosomal RNA large subunit methyltransferase I OS=Salmonella typhimurium (strain 14028s / SGSC 2262) GN=yccW PE=3 SV=1	51.368	10	4	4	8	32.1	0	40.638	16463000	7134300	9328300	4566600	2037900	2528800	4709800	1865900	2844000	7186100	3230500	3955500	3.25328
A0A0F6AZP6	Regulatory protein OS=Salmonella typhimurium (strain 14028s / SGSC 2262) GN=STM14_1227 PE=4 SV=1	29.187	1	0	0	1	3.9	0.0096502	1.5637	36701000	8628500	28073000	0	0	0	0	0	0	36701000	8628500	28073000
A0A0F6AZR6	4-hydroxyphenylacetate catabolism OS=Salmonella typhimurium (strain 14028s / SGSC 2262) GN=hpaR PE=4 SV=1	16.895	1	1	1	1	8.2	0.0024676	2.1121	1551800	1054500	497350	661500	457910	203590	482700	316730	165970	407620	279840	127780
A0A0F6AZT2	Curved DNA-binding protein OS=Salmonella typhimurium (strain 14028s / SGSC 2262) GN=cbpA PE=3 SV=1	34.693	7	5	4	5	24.5	0	26.337	33229000	20616000	12613000	8181200	4879600	3301700	9728300	5961700	3766700	15319000	9775000	5544400	0.554293
A0A0F6AZT8	Glucose-1-phosphatase/inositol phosphatase OS=Salmonella typhimurium (strain 14028s / SGSC 2262) GN=agp PE=4 SV=1	45.558	5	2	4	4	12.1	0	31.344	19015000	8612800	10402000	4568700	2139700	2429000	5535800	2635800	2900000	8910800	3837300	5073500	1.91501
A0A0F6AZU0	NAD(P)H dehydrogenase (quinone) OS=Salmonella typhimurium (strain 14028s / SGSC 2262) GN=wraB PE=3 SV=1	20.867	16	15	14	14	61.6	0	323.31	1011900000	876210000	135680000	282950000	243700000	39247000	362970000	315790000	47176000	365970000	316720000	49256000	0.142253
A0A0F6AZU4	Putative periplasmic protein OS=Salmonella typhimurium (strain 14028s / SGSC 2262) GN=STM14_1277 PE=4 SV=1	14.132	2	1	1	0	9.2	0.00064935	3.307	548560	337180	211390	322930	204790	118130	225640	132380	93254	0	0	0
A0A0F6AZV0	Putative transcriptional regulator OS=Salmonella typhimurium (strain 14028s / SGSC 2262) GN=STM14_1285 PE=4 SV=1	31.855	3	2	2	2	15	0	4.5838	3294000	1182100	2111900	694770	213620	481140	1132800	384320	748480	1466400	584160	882260	1.8019
A0A0F6AZW1	Putative dehydrogenase OS=Salmonella typhimurium (strain 14028s / SGSC 2262) GN=STM14_1296 PE=4 SV=1	40.106	1	0	0	1	6.8	0	8.8924	1038300	616410	421860	0	0	0	0	0	0	1038300	616410	421860
A0A0F6AZW3	Glyoxylate/hydroxypyruvate reductase A OS=Salmonella typhimurium (strain 14028s / SGSC 2262) GN=ycdW PE=3 SV=1	35.034	12	10	9	11	51.9	0	60.134	136690000	43223000	93469000	51289000	16573000	34716000	37707000	11888000	25819000	47695000	14761000	32934000	1.47407
A0A0F6AZW4	Probable phosphatase YcdX OS=Salmonella typhimurium (strain 14028s / SGSC 2262) GN=ycdX PE=3 SV=1	26.905	11	10	10	9	29	0	25.934	117190000	59721000	57469000	41022000	21064000	19959000	42398000	19134000	23264000	33770000	19523000	14247000	0.32633
A0A0F6AZW5	Putative oxidoreductase component OS=Salmonella typhimurium (strain 14028s / SGSC 2262) GN=ycdY PE=4 SV=1	20.716	6	6	3	4	33.2	0	27.682	29926000	19566000	10360000	9013600	5814800	3198800	12139000	7974500	4164500	8773800	5776900	2996900	0.50637
A0A0F6AZW7	Putative curli operon transcriptional regulator OS=Salmonella typhimurium (strain 14028s / SGSC 2262) GN=csgG PE=4 SV=1	30.437	4	3	3	3	13.4	0	8.7978	13234000	8939400	4294300	3904100	2472300	1431800	4417200	2960800	1456400	4912400	3506400	1406100	0.38324
A0A0F6AZX7	O-acetyl-ADP-ribose deacetylase OS=Salmonella typhimurium (strain 14028s / SGSC 2262) GN=ymdB PE=3 SV=1	19.196	6	5	5	5	50.3	0	26.211	34196000	26192000	8004300	10712000	8260100	2452100	11587000	8810300	2776900	11897000	9121500	2775300	0.350103
A0A0F6AZY1	Glucans biosynthesis protein G OS=Salmonella typhimurium (strain 14028s / SGSC 2262) GN=mdoG PE=3 SV=1	57.848	15	12	10	12	42.1	0	138.42	219760000	104480000	115280000	75173000	35420000	39753000	65858000	31092000	34766000	78731000	37971000	40761000	0.62875
A0A0F6AZY2	Glucans biosynthesis glucosyltransferase H OS=Salmonella typhimurium (strain 14028s / SGSC 2262) GN=mdoH PE=3 SV=1	97.099	6	6	4	4	13.6	0	30.316	14025000	5718800	8305800	6662700	2740200	3922500	3715400	1529100	2186300	3646500	1449500	2197000	1.2219
A0A0F6AZY4	Uncharacterized protein OS=Salmonella typhimurium (strain 14028s / SGSC 2262) GN=msyB PE=4 SV=1	14.397	4	4	3	3	37.9	0	114.53	13038000	11275000	1763500	5176400	4358200	818230	4407600	3922700	484910	3454000	2993600	460390	0.173542
A0A0F6AZY7	Lipid A biosynthesis lauroyltransferase OS=Salmonella typhimurium (strain 14028s / SGSC 2262) GN=htrB PE=3 SV=1	35.213	2	1	1	2	8.5	0.00065147	3.4257	11418000	4782000	6636000	4176600	1516600	2660000	1453700	530470	923180	5787700	2734900	3052800
A0A0F6AZY9	Protein YceI OS=Salmonella typhimurium (strain 14028s / SGSC 2262) GN=yceI PE=3 SV=1	21.022	1	1	1	1	6.8	0.0060643	1.7225	5856400	3510700	2345700	1692200	1067300	624880	2543100	1492900	1050200	1621100	950440	670630	0.80891
A0A0F6AZZ3	N-methyl-L-tryptophan oxidase OS=Salmonella typhimurium (strain 14028s / SGSC 2262) GN=solA PE=3 SV=1	40.663	9	7	9	8	32.5	0	149.13	158090000	82704000	75381000	50353000	26813000	23540000	54287000	29071000	25216000	53445000	26820000	26625000	0.5896
A0A0F6AZZ6	Dihydroorotase OS=Salmonella typhimurium (strain 14028s / SGSC 2262) GN=pyrC PE=3 SV=1	38.605	14	10	11	13	49.1	0	66.603	437300000	177730000	259580000	102790000	41622000	61168000	153630000	62058000	91569000	180880000	74046000	106840000	1.31273
A0A0F6AZZ7	Uncharacterized protein OS=Salmonella typhimurium (strain 14028s / SGSC 2262) GN=yceB PE=4 SV=1	20.62	3	2	2	3	18.8	0	7.5293	53780000	33289000	20491000	15882000	9822200	6059900	20175000	12034000	8141800	17723000	11433000	6289600	0.342277
A0A0F6AZZ8	Glutaredoxin 2 OS=Salmonella typhimurium (strain 14028s / SGSC 2262) GN=grxB PE=4 SV=1	24.463	19	17	18	19	81.9	0	323.31	625250000	508320000	116930000	210780000	171550000	39226000	211470000	170460000	41007000	203010000	166310000	36700000	0.166517
A0A0F6B001	UPF0502 protein YceH OS=Salmonella typhimurium (strain 14028s / SGSC 2262) GN=yceH PE=3 SV=1	24.12	4	4	3	3	19.5	0	10.176	11592000	5949800	5642500	4162100	2036000	2126100	4208100	2225800	1982300	3222100	1688100	1534100	0.700943
A0A0F6B021	Ribonuclease E OS=Salmonella typhimurium (strain 14028s / SGSC 2262) GN=rne PE=3 SV=1	119.4	25	22	16	15	32.1	0	122.39	46099000	19476000	26623000	21635000	9909500	11725000	10753000	4347700	6405100	13711000	5218600	8492400	1.23263
A0A0F6B022	Pseudouridine synthase OS=Salmonella typhimurium (strain 14028s / SGSC 2262) GN=rluC PE=3 SV=1	39.382	3	2	2	2	11.8	0	6.0629	8827800	3571100	5256700	1742100	436870	1305200	3967700	1660000	2307700	3118000	1474200	1643800
A0A0F6B025	Maf-like protein YceF OS=Salmonella typhimurium (strain 14028s / SGSC 2262) GN=maf_1 PE=3 SV=1	21.492	4	2	3	3	19.6	0.00064516	3.1444	15878000	8977100	6900700	4080500	2616600	1463800	5512600	2905900	2606600	6284800	3454500	2830200	0.69328
A0A0F6B026	Uncharacterized protein OS=Salmonella typhimurium (strain 14028s / SGSC 2262) GN=yceD PE=4 SV=1	19.188	3	3	3	2	15	0	14.4	59781000	19761000	40020000	16702000	5621800	11080000	22655000	7511200	15144000	20424000	6627700	13796000	1.80867
A0A0F6B027	50S ribosomal protein L32 OS=Salmonella typhimurium (strain 14028s / SGSC 2262) GN=rpmF PE=3 SV=1	6.4463	4	4	3	2	59.6	0	39.586	8432300	1141800	7290500	3975700	509560	3466100	2518400	353820	2164600	1938200	278460	1659700	6.377
A0A0F6B029	3-oxoacyl-[acyl-carrier-protein] synthase 3 OS=Salmonella typhimurium (strain 14028s / SGSC 2262) GN=fabH PE=3 SV=1	33.523	7	7	6	5	29.3	0	44.558	81395000	32264000	49131000	24708000	9144600	15564000	24516000	10224000	14292000	32170000	12895000	19275000	1.17487
A0A0F6B030	Malonyl CoA-acyl carrier protein transacylase OS=Salmonella typhimurium (strain 14028s / SGSC 2262) GN=fabD PE=3 SV=1	32.405	8	6	7	7	36.2	0	218.9	301610000	141530000	160080000	87639000	43360000	44280000	100020000	46870000	53151000	113950000	51304000	62650000	0.957893
A0A0F6B031	3-ketoacyl-(Acyl-carrier-protein) reductase OS=Salmonella typhimurium (strain 14028s / SGSC 2262) GN=fabG PE=3 SV=1	25.545	14	14	12	11	68	0	219.51	496300000	226250000	270050000	164610000	74265000	90347000	163390000	75728000	87667000	168300000	76256000	92040000	0.7559
A0A0F6B032	Acyl carrier protein OS=Salmonella typhimurium (strain 14028s / SGSC 2262) GN=acpP PE=3 SV=1	8.6394	5	4	5	5	44.9	0	60.45	68804000	44209000	24595000	21276000	14147000	7129100	25398000	15811000	9587500	22130000	14251000	7878800	0.622233
A0A0F6B033	3-oxoacyl-[acyl-carrier-protein] synthase 2 OS=Salmonella typhimurium (strain 14028s / SGSC 2262) GN=fabF PE=3 SV=1	42.952	12	11	11	10	47.5	0	176.52	392780000	194010000	198770000	126970000	62600000	64366000	122810000	58891000	63917000	143010000	72517000	70491000	0.716813
A0A0F6B036	Thymidylate kinase OS=Salmonella typhimurium (strain 14028s / SGSC 2262) GN=tdk_1 PE=3 SV=1	23.724	8	5	5	4	44.1	0	25.806	12384000	5421900	6961700	5018400	2029000	2989300	4147600	2016300	2131300	3217700	1376600	1841100	1.04543
A0A0F6B038	Putative metallodependent hydrolase OS=Salmonella typhimurium (strain 14028s / SGSC 2262) GN=ycfH PE=4 SV=1	29.821	4	3	2	3	23.4	0	14.667	11706000	5667500	6038900	3954900	1989900	1965000	3328800	1460100	1868700	4422700	2217500	2205200	1.15767
A0A0F6B040	Glucose-specific PTS system IIBC components OS=Salmonella typhimurium (strain 14028s / SGSC 2262) GN=ptsG PE=4 SV=1	50.497	12	10	11	12	25.4	0	159.13	238670000	65496000	173170000	82671000	21714000	60957000	75859000	21390000	54470000	80137000	22392000	57745000	2.8556
A0A0F6B042	Purine nucleoside phosphoramidase OS=Salmonella typhimurium (strain 14028s / SGSC 2262) GN=ycfF PE=4 SV=1	13.269	5	4	5	5	43.7	0	31.284	35686000	15228000	20459000	12828000	5591900	7236200	11210000	4759900	6449900	11648000	4875800	6772600	1.07157
A0A0F6B043	Putative outer membrane lipoprotein OS=Salmonella typhimurium (strain 14028s / SGSC 2262) GN=ycfL PE=4 SV=1	13.619	3	3	2	2	25.8	0	7.611	7994700	6356700	1638000	4613400	3674800	938580	2048400	1656800	391550	1333000	1025100	307880	0.272587
A0A0F6B044	Penicillin-binding protein activator LpoB OS=Salmonella typhimurium (strain 14028s / SGSC 2262) GN=ycfM PE=3 SV=1	22.523	5	4	4	4	31.1	0	39.302	23448000	13146000	10302000	7557100	4084500	3472700	8133300	4668400	3464900	7758000	4393400	3364600	0.552597
A0A0F6B046	Beta-hexosaminidase OS=Salmonella typhimurium (strain 14028s / SGSC 2262) GN=nagZ PE=3 SV=1	37.697	10	5	4	6	31.1	0	14.98	108540000	74802000	33734000	35146000	23954000	11192000	37635000	26899000	10737000	35754000	23949000	11805000	0.630233
A0A0F6B047	UPF0227 protein YcfP OS=Salmonella typhimurium (strain 14028s / SGSC 2262) GN=ycfP PE=3 SV=1	21.077	8	7	7	7	48.9	0	134.05	77259000	58259000	19000000	26349000	19794000	6555000	26714000	20419000	6294700	24196000	18046000	6150400	0.30828
A0A0F6B048	Respiratory NADH dehydrogenase 2 OS=Salmonella typhimurium (strain 14028s / SGSC 2262) GN=ndh PE=4 SV=1	47.377	8	7	6	5	21.9	0	58.167	44589000	25807000	18782000	16595000	9490600	7104500	13029000	7695800	5333600	14965000	8621000	6343500	0.546493
A0A0F6B049	Uncharacterized protein OS=Salmonella typhimurium (strain 14028s / SGSC 2262) GN=ycfJ PE=4 SV=1	18.835	1	1	1	1	12.3	0	7.0185	1380700	292610	1088100	403760	93287	310470	484740	112620	372120	492180	86700	405480
A0A0F6B054	Transcription-repair-coupling factor OS=Salmonella typhimurium (strain 14028s / SGSC 2262) GN=mfd PE=3 SV=1	129.91	21	18	11	13	23.3	0	98.064	24604000	5506600	19098000	8709200	2025000	6684200	8034900	1760700	6274200	7860300	1720900	6139400	2.92287
A0A0F6B055	Outer membrane-specific lipoprotein transporter subunit LolC OS=Salmonella typhimurium (strain 14028s / SGSC 2262) GN=ycfU PE=4 SV=1	47.716	3	2	2	3	8.5	0	18.601	15331000	7528600	7802700	3650100	1647100	2003000	2636300	1216900	1419400	9044800	4664600	4380200	1.2763
A0A0F6B056	Lipoprotein-releasing system ATP-binding protein LolD OS=Salmonella typhimurium (strain 14028s / SGSC 2262) GN=lolD PE=3 SV=1	25.479	8	6	7	5	39.9	0	52.615	61248000	25974000	35274000	20638000	8578400	12060000	21158000	9311700	11847000	19451000	8083500	11368000	1.00065
A0A0F6B057	Outer membrane-specific lipoprotein transporter subunit LolE OS=Salmonella typhimurium (strain 14028s / SGSC 2262) GN=ycfW PE=4 SV=1	44.981	1	1	1	1	5.1	0	11.202	10257000	4209100	6048100	2471200	1008000	1463200	3909800	1338700	2571100	3876200	1862400	2013800
A0A0F6B058	N-acetyl-D-glucosamine kinase OS=Salmonella typhimurium (strain 14028s / SGSC 2262) GN=ycfX PE=3 SV=1	33.059	4	3	3	3	20.5	0	10.686	13173000	4701300	8472000	3982200	1347700	2634500	5676200	2231600	3444600	3515000	1122000	2393000	1.65567
A0A0F6B059	NAD-dependent protein deacylase OS=Salmonella typhimurium (strain 14028s / SGSC 2262) GN=cobB PE=3 SV=1	31.137	5	4	3	4	25.3	0	16.474	15843000	7780700	8062200	6170200	2755500	3414600	4307000	2338900	1968100	5365800	2686200	2679500	0.712617
A0A0F6B060	Putrescine-binding periplasmic protein OS=Salmonella typhimurium (strain 14028s / SGSC 2262) GN=potD PE=3 SV=1	39.021	18	14	16	17	49.1	0	151.64	367030000	178440000	188590000	116870000	58163000	58703000	131530000	65798000	65730000	118630000	54478000	64156000	0.936083
A0A0F6B066	Spermidine/putrescine import ATP-binding protein PotA OS=Salmonella typhimurium (strain 14028s / SGSC 2262) GN=potA PE=3 SV=1	42.839	3	3	2	2	7.7	0	20.76	13136000	3317400	9818200	4472900	920640	3552300	4445700	1221500	3224200	4217000	1175200	3041700	2.85893
A0A0F6B067	Peptidase T OS=Salmonella typhimurium (strain 14028s / SGSC 2262) GN=pepT PE=3 SV=1	44.849	11	11	9	10	34.5	0	56.222	78738000	34215000	44524000	22085000	10286000	11799000	23584000	10242000	13342000	33069000	13687000	19382000	0.452267
A0A0F6B069	Putative cytoplasmic protein OS=Salmonella typhimurium (strain 14028s / SGSC 2262) GN=ycfD PE=4 SV=1	42.589	5	5	5	5	18.2	0	133.79	52417000	35568000	16849000	12904000	8503900	4399700	18313000	12579000	5734800	21200000	14485000	6714700	0.416233
A0A0F6B070	Adenylosuccinate lyase OS=Salmonella typhimurium (strain 14028s / SGSC 2262) GN=purB PE=3 SV=1	51.546	26	20	23	22	50.4	0	152.02	404020000	134000000	270020000	144970000	46410000	98563000	131620000	42734000	88888000	127430000	44856000	82570000	1.7543
A0A0F6B071	High frequency lysogenization protein HflD homolog OS=Salmonella typhimurium (strain 14028s / SGSC 2262) GN=ycfC PE=3 SV=1	23.128	3	3	3	3	18.6	0	13.057	5700500	3361500	2339000	1999800	1071900	927850	2026300	1211700	814670	1674400	1077900	596440	0.67131
A0A0F6B072	tRNA-specific 2-thiouridylase MnmA OS=Salmonella typhimurium (strain 14028s / SGSC 2262) GN=trmU PE=3 SV=1	40.87	6	5	6	3	19.8	0	51.089	24651000	10365000	14286000	11090000	4404400	6685300	7514400	3521800	3992600	6046900	2438600	3608300	0.650387
A0A0F6B073	Putative MutT-like protein OS=Salmonella typhimurium (strain 14028s / SGSC 2262) GN=ymfB PE=3 SV=1	17.436	3	2	3	3	36.6	0	46.384	13368000	9250800	4117400	2863000	2164600	698370	5668600	3784100	1884500	4836600	3302100	1534500	0.666993
A0A0F6B074	Putative periplasmic protein OS=Salmonella typhimurium (strain 14028s / SGSC 2262) GN=STM14_1414 PE=4 SV=1	12.342	1	0	1	1	11	0	5.6944	776480	413460	363020	0	0	0	431140	251750	179380	345340	161700	183640
A0A0F6B076;A0A0F6B0E2	Isocitrate dehydrogenase [NADP] OS=Salmonella typhimurium (strain 14028s / SGSC 2262) GN=icdA PE=3 SV=1	45.831	30	29	26	28	66.8	0	323.31	2612400000	1114400000	1498000000	933190000	405100000	528090000	854580000	366360000	488210000	824660000	342970000	481690000	1.09827
A0A0F6B088	Uncharacterized protein OS=Salmonella typhimurium (strain 14028s / SGSC 2262) GN=STM14_1428 PE=4 SV=1	39.937	15	13	13	13	40.7	0	200.97	124450000	55229000	69222000	42532000	19953000	22579000	46912000	20489000	26423000	35007000	14787000	20219000	0.80494
A0A0F6B089	Putative regulator OS=Salmonella typhimurium (strain 14028s / SGSC 2262) GN=STM14_1429 PE=4 SV=1	17.382	1	1	1	0	7.7	0	7.4849	579420	294870	284550	275850	144190	131660	303560	150680	152880	0	0	0
A0A0F6B0A9	Uncharacterized protein OS=Salmonella typhimurium (strain 14028s / SGSC 2262) GN=STM14_1449 PE=4 SV=1	20.765	3	3	2	1	15.6	0	13.872	3656800	1872700	1784100	1621700	906820	714850	1546000	661820	884160	489130	304030	185100
A0A0F6B0B4;A0A0F6B532	Uncharacterized protein OS=Salmonella typhimurium (strain 14028s / SGSC 2262) GN=STM14_1454 PE=4 SV=1;Uncharacterized protein OS=Salmonella typhimurium (strain 14028s / SGSC 2262) GN=STM14_3193 PE=4 SV=1	14.84	5	4	4	4	60.9	0	59.05	13321000	8881500	4439200	5606100	3942800	1663400	3881500	2511100	1370400	3833100	2427600	1405400	0.517783
A0A0F6B0E9	Putative envelope protein OS=Salmonella typhimurium (strain 14028s / SGSC 2262) GN=envE PE=4 SV=1	19.063	3	2	2	1	10.4	0.00063898	2.8675	3564300	1357600	2206700	1248000	747950	500050	503890	182430	321460	1812400	427220	1385200
A0A0F6B0F6	Virulence membrane protein PAGC OS=Salmonella typhimurium (strain 14028s / SGSC 2262) GN=pagC PE=4 SV=1	20.183	11	10	10	10	77.8	0	153.63	297830000	244210000	53618000	106700000	86484000	20215000	105230000	86808000	18425000	85898000	70918000	14979000	0.26749
A0A0F6B0F8	Lysozyme inhibitor OS=Salmonella typhimurium (strain 14028s / SGSC 2262) GN=pliC PE=4 SV=1	12.575	2	2	1	2	18.4	0	91.64	61936000	30873000	31063000	21220000	10393000	10827000	19763000	10027000	9736700	20952000	10453000	10499000	1.0415
A0A0F6B0G2	Putative molecular chaperone OS=Salmonella typhimurium (strain 14028s / SGSC 2262) GN=STM14_1509 PE=3 SV=1	17.551	2	1	2	1	21.9	0	9.0614	1964700	1464500	500180	596970	436240	160730	840710	622080	218630	527020	406200	120820
A0A0F6B0G8	Putative ABC transporter periplasmic binding protein OS=Salmonella typhimurium (strain 14028s / SGSC 2262) GN=STM14_1515 PE=4 SV=1	60.028	25	24	19	19	56.2	0	282.17	253330000	49203000	204120000	88326000	17835000	70490000	77759000	15588000	62171000	87241000	15779000	71462000	3.11103
A0A0F6B0I3	Chorismate mutase OS=Salmonella typhimurium (strain 14028s / SGSC 2262) GN=STM14_1531 PE=4 SV=1	20.582	5	5	5	4	32.6	0	65.675	25435000	13471000	11964000	7250600	3719300	3531300	8854300	4673900	4180500	9330200	5077800	4252400	1.07827
A0A0F6B0K4	Putative cytoplasmic protein OS=Salmonella typhimurium (strain 14028s / SGSC 2262) GN=yeaK PE=4 SV=1	18.506	5	5	5	4	32.6	0	20.253	40707000	21326000	19381000	14865000	7821400	7043300	13191000	6851300	6339600	12651000	6653300	5997900	0.959903
A0A0F6B0K8	UPF0229 protein YeaH OS=Salmonella typhimurium (strain 14028s / SGSC 2262) GN=yeaH PE=3 SV=1	49.515	2	2	1	1	7.9	0	60.447	7787700	5848700	1939000	2597400	2144900	452430	2745900	1846500	899320	2444500	1857300	587250
A0A0F6B0L0	Putative serine protein kinase OS=Salmonella typhimurium (strain 14028s / SGSC 2262) GN=yeaG PE=4 SV=1	74.418	30	22	26	27	44.6	0	323.31	314590000	231190000	83400000	109260000	80430000	28834000	94875000	69589000	25286000	110460000	81176000	29280000	0.205127
A0A0F6B0L2	MltA-interacting protein A OS=Salmonella typhimurium (strain 14028s / SGSC 2262) GN=mipA PE=4 SV=1	27.992	4	4	3	4	27.8	0	21.36	79230000	33714000	45515000	34117000	14630000	19487000	25046000	11053000	13993000	20067000	8031600	12035000	1.00548
A0A0F6B0L4	Putative aldehyde reductase OS=Salmonella typhimurium (strain 14028s / SGSC 2262) GN=STM14_1562 PE=4 SV=1	31.328	3	2	3	2	14	0.00063694	2.8357	9942400	5308700	4633700	3689600	2171700	1517800	3233700	1832600	1401100	3019100	1304300	1714800	0.87242
A0A0F6B0L5	Aldose 1-epimerase OS=Salmonella typhimurium (strain 14028s / SGSC 2262) GN=yeaD PE=4 SV=1	32.56	10	8	9	8	39.5	0	63.383	167450000	96226000	71226000	51299000	29427000	21872000	68222000	38914000	29308000	47931000	27885000	20046000	0.708487
A0A0F6B0L7	Glyceraldehyde-3-phosphate dehydrogenase OS=Salmonella typhimurium (strain 14028s / SGSC 2262) GN=gapA PE=3 SV=1	35.586	38	36	33	33	85.5	0	323.31	6360800000	3126600000	3234200000	1943500000	972740000	970740000	2090100000	1025700000	1064300000	2327200000	1128100000	1199100000	0.876753
A0A0F6B0L9	Peptide methionine sulfoxide reductase MsrB OS=Salmonella typhimurium (strain 14028s / SGSC 2262) GN=yeaA PE=3 SV=1	16.681	5	5	5	4	22.4	0	18.078	33181000	10159000	23023000	12846000	4128200	8717900	11191000	3335900	7855300	9144100	2694500	6449600	1.76393
A0A0F6B0M3	Cytoplasmic asparaginase I OS=Salmonella typhimurium (strain 14028s / SGSC 2262) GN=ansA PE=3 SV=1	36.845	4	3	2	3	13.9	0	15.426	37780000	9217800	28562000	2409700	1274400	1135300	2096200	1127900	968340	33274000	6815500	26459000	1.82453
A0A0F6B0M5	Protease 4 OS=Salmonella typhimurium (strain 14028s / SGSC 2262) GN=sppA PE=3 SV=1	67.219	3	3	0	1	8.3	0.00064226	3.0672	4465200	2030600	2434700	2621400	1138500	1482900	0	0	0	1843900	892100	951770
A0A0F6B0M6	Uncharacterized protein OS=Salmonella typhimurium (strain 14028s / SGSC 2262) GN=ydjA PE=4 SV=1	20.128	12	11	12	10	59.6	0	101.72	349570000	183770000	165800000	119810000	63528000	56282000	115440000	60071000	55369000	114320000	60172000	54148000	0.941117
A0A0F6B0M7	Selenide, water dikinase OS=Salmonella typhimurium (strain 14028s / SGSC 2262) GN=selD PE=3 SV=1	36.437	4	4	3	3	21.9	0	45.483	36630000	17696000	18934000	11815000	5777300	6037300	14180000	6747700	7432100	10636000	5170600	5464900	1.04088
A0A0F6B0M9	Glutamate dehydrogenase OS=Salmonella typhimurium (strain 14028s / SGSC 2262) GN=gdhA PE=3 SV=1	48.574	26	24	23	23	64.7	0	323.31	381900000	85548000	296350000	123520000	29717000	93802000	125370000	26342000	99023000	133010000	29489000	103530000	2.84093
A0A0F6B0N2	Exonuclease III OS=Salmonella typhimurium (strain 14028s / SGSC 2262) GN=xthA PE=4 SV=1	30.785	12	9	8	10	54.5	0	31.888	72925000	28909000	44016000	21940000	8118800	13821000	29191000	13548000	15643000	21794000	7242200	14552000	1.19603
A0A0F6B0P0	Periplasmic protein OS=Salmonella typhimurium (strain 14028s / SGSC 2262) GN=spy PE=4 SV=1	18.234	12	8	12	12	62.1	0	29.03	31924000	25368000	6556400	10412000	8321700	2090400	11585000	9217800	2367500	9926700	7828300	2098500	0.350023
A0A0F6B0P2	NH(3)-dependent NAD(+) synthetase OS=Salmonella typhimurium (strain 14028s / SGSC 2262) GN=nadE PE=3 SV=1	30.483	14	13	13	13	48.7	0	106.64	187950000	114320000	73630000	56682000	35567000	21116000	71585000	41139000	30446000	59686000	37618000	22069000	0.62516
A0A0F6B0P4	DNA-binding transcriptional activator OsmE OS=Salmonella typhimurium (strain 14028s / SGSC 2262) GN=osmE PE=4 SV=1	12.162	4	4	4	3	30.1	0	112.01	356490000	266670000	89820000	163290000	123840000	39453000	130240000	96791000	33447000	62957000	46037000	16920000	0.281277
A0A0F6B0P8	N,N-diacetylchitobiose-specific PTS system transporter subunit IIA OS=Salmonella typhimurium (strain 14028s / SGSC 2262) GN=celC PE=4 SV=1	12.732	3	3	2	2	29.6	0	5.8966	29865000	15967000	13898000	15529000	8147700	7381300	0	0	0	14336000	7819800	6516700
A0A0F6B0Q1	Chitooligosaccharide deacetylase OS=Salmonella typhimurium (strain 14028s / SGSC 2262) GN=celG PE=3 SV=1	27.957	2	1	2	1	9.5	0.00064309	3.0864	2115300	1274600	840650	660000	371130	288870	906450	535690	370750	548820	367790	181030
A0A0F6B0Q2	Catalase OS=Salmonella typhimurium (strain 14028s / SGSC 2262) GN=katE PE=3 SV=1	83.625	33	27	31	30	41.6	0	323.31	345680000	300490000	45185000	108640000	98322000	10318000	114630000	97835000	16796000	122410000	104340000	18071000	0.0557427
A0A0F6B0Q6	Kinase/transporter-like protein OS=Salmonella typhimurium (strain 14028s / SGSC 2262) GN=ydjN PE=4 SV=1	48.645	7	6	7	7	17.5	0	248.88	141610000	35577000	106030000	42736000	10227000	32509000	54421000	14094000	40327000	44449000	11256000	33193000	2.76597
A0A0F6B0Q8	2-deoxyglucose-6-phosphatase OS=Salmonella typhimurium (strain 14028s / SGSC 2262) GN=yniC PE=4 SV=1	24.293	8	7	6	6	35.1	0	43.371	82982000	43335000	39647000	30114000	17391000	12724000	24987000	12293000	12693000	27881000	13651000	14230000	0.732947
A0A0F6B0Q9	Putative regulatory protein OS=Salmonella typhimurium (strain 14028s / SGSC 2262) GN=yniB PE=4 SV=1	20.498	1	1	0	1	7.9	0.0042657	1.8346	2038600	977760	1060900	1306500	605700	700790	0	0	0	732130	372060	360070
A0A0F6B0R0	Putative cytoplasmic protein OS=Salmonella typhimurium (strain 14028s / SGSC 2262) GN=STM14_1608 PE=4 SV=1	32.6	7	5	7	4	33.6	0	62.271	36400000	26146000	10254000	13217000	9646200	3571100	10466000	8022100	2443700	12717000	8477400	4239100	0.319717
A0A0F6B0R2	Phosphofructokinase OS=Salmonella typhimurium (strain 14028s / SGSC 2262) GN=pfkB PE=3 SV=1	32.565	16	13	12	15	46.1	0	190.97	196870000	142500000	54366000	77184000	56049000	21135000	66239000	48746000	17493000	53444000	37706000	15738000	0.38123
A0A0F6B0R4	Putative outer membrane protein OS=Salmonella typhimurium (strain 14028s / SGSC 2262) GN=STM14_1612 PE=4 SV=1	34.84	3	3	2	3	14.4	0	4.4103	30066000	8784700	21281000	10104000	3019000	7084800	9378100	2612900	6765200	10584000	3152800	7431100	1.35123
A0A0F6B0R6	Putative DNA/RNA non-specific endonuclease OS=Salmonella typhimurium (strain 14028s / SGSC 2262) GN=STM14_1614 PE=4 SV=1	30.862	2	0	1	1	14.1	0	6.3189	1333000	652800	680180	0	0	0	290160	146040	144120	1042800	506750	536060
A0A0F6B0S1	Threonine--tRNA ligase OS=Salmonella typhimurium (strain 14028s / SGSC 2262) GN=thrS PE=3 SV=1	73.977	39	30	27	32	55	0	209.09	417020000	145840000	271190000	139130000	48490000	90645000	128200000	45385000	82820000	149680000	51962000	97723000	1.3181
A0A0F6B0S2	Translation initiation factor IF-3 OS=Salmonella typhimurium (strain 14028s / SGSC 2262) GN=infC PE=3 SV=1	20.594	17	17	15	15	71.1	0	222.5	728490000	314520000	413970000	242360000	101310000	141050000	233920000	102680000	131240000	252210000	110530000	141690000	0.904987
A0A0F6B0S4	50S ribosomal protein L20 OS=Salmonella typhimurium (strain 14028s / SGSC 2262) GN=rplT PE=3 SV=1	13.497	3	3	3	2	29.7	0	4.4176	9029300	6704500	2324800	3331900	2516000	815860	3117900	2202400	915460	2579500	1986100	593450	1.14778
A0A0F6B0S6	Phenylalanine--tRNA ligase alpha subunit OS=Salmonella typhimurium (strain 14028s / SGSC 2262) GN=pheS PE=3 SV=1	36.754	21	20	16	15	65.4	0	117.65	520320000	227570000	292740000	162160000	70494000	91666000	161560000	71568000	89993000	196600000	85513000	111080000	1.26277
A0A0F6B0S7	Phenylalanine--tRNA ligase beta subunit OS=Salmonella typhimurium (strain 14028s / SGSC 2262) GN=pheT PE=3 SV=1	87.252	48	44	39	40	55.1	0	323.31	1126200000	400910000	725340000	420130000	150100000	270040000	303010000	110990000	192020000	403100000	139820000	263280000	1.2744
A0A0F6B0S8	Integration host factor subunit alpha OS=Salmonella typhimurium (strain 14028s / SGSC 2262) GN=ihfA PE=3 SV=1	11.368	8	7	7	6	54.5	0	16.199	53900000	39461000	14439000	19191000	14072000	5118800	19119000	14201000	4917100	15591000	11188000	4403000	0.361757
A0A0F6B0T0	Glutathione peroxidase OS=Salmonella typhimurium (strain 14028s / SGSC 2262) GN=btuE PE=3 SV=1	20.423	10	8	9	9	49.7	0	88.354	144840000	101230000	43603000	46045000	32169000	13876000	48072000	33755000	14317000	50719000	35308000	15411000	0.52351
A0A0F6B0T4	UPF0061 protein YdiU OS=Salmonella typhimurium (strain 14028s / SGSC 2262) GN=ydiU PE=3 SV=1	54.94	5	2	2	2	13.8	0	17.792	8178200	4354400	3823800	1915300	876430	1038800	4484200	2401200	2083000	1778700	1076700	701980	0.60824
A0A0F6B0T8	Phosphoenolpyruvate synthase regulatory protein OS=Salmonella typhimurium (strain 14028s / SGSC 2262) GN=ydiA PE=3 SV=1	31.148	5	5	3	3	22	0	5.1499	10738000	5889400	4848900	4383900	2290200	2093700	3660400	2218800	1441700	2693900	1380400	1313500	0.708757
A0A0F6B0U0	Phosphoenolpyruvate synthase OS=Salmonella typhimurium (strain 14028s / SGSC 2262) GN=pps PE=3 SV=1	87.208	49	43	47	45	55.1	0	323.31	2603900000	1440600000	1163300000	870510000	476980000	393530000	843580000	466280000	377300000	889860000	497370000	392490000	0.576803
A0A0F6B0V0	3-dehydroquinate dehydratase OS=Salmonella typhimurium (strain 14028s / SGSC 2262) GN=aroD PE=3 SV=1	27.325	15	13	14	13	55.2	0	121.42	79799000	26572000	53228000	17548000	7953900	9594200	34144000	9898400	24246000	28107000	8719300	19387000	0.919773
A0A0F6B0V9	Putative oxidase OS=Salmonella typhimurium (strain 14028s / SGSC 2262) GN=ydiJ PE=4 SV=1	113.13	27	22	22	19	27.4	0	233.78	141880000	48554000	93325000	53626000	18046000	35580000	47059000	15974000	31085000	41195000	14534000	26661000	1.5327
A0A0F6B0W0	1,4-dihydroxy-2-naphthoyl-CoA hydrolase OS=Salmonella typhimurium (strain 14028s / SGSC 2262) GN=menI PE=3 SV=1	14.869	1	1	1	1	11	0	6.7661	7344100	3016800	4327300	2355200	857720	1497500	3379900	1436400	1943400	1609000	722620	886410
A0A0F6B0W5	Cysteine desulfurase ATPase component OS=Salmonella typhimurium (strain 14028s / SGSC 2262) GN=sufC PE=3 SV=1	27.685	6	5	5	4	30.6	0	21.453	26893000	20155000	6737300	10169000	7714200	2455300	9192300	6968800	2223500	7530900	5472400	2058500	0.266143
A0A0F6B0W7	Cysteine desulfurase OS=Salmonella typhimurium (strain 14028s / SGSC 2262) GN=sufS PE=3 SV=1	44.503	3	3	1	2	16	0	21.203	8785600	6781800	2003800	2745500	2216700	528720	2378100	1755400	622680	3662100	2809700	852410	0.336063
A0A0F6B0W9	Uncharacterized protein OS=Salmonella typhimurium (strain 14028s / SGSC 2262) GN=ynhG PE=4 SV=1	36.129	12	9	10	8	54.1	0	95.045	157330000	112620000	44714000	50414000	35629000	14786000	52313000	37833000	14480000	54607000	39159000	15448000	0.30689
A0A0F6B0X1;A0A0F6B0X0	Murein lipoprotein OS=Salmonella typhimurium (strain 14028s / SGSC 2262) GN=lpp PE=4 SV=1	8.3914	5	5	4	4	48.7	0	27.074	17659000	7587000	10072000	6378200	2773300	3604900	5488700	2283600	3205100	5791900	2530100	3261700	0.994953
A0A0F6B0X2	Pyruvate kinase OS=Salmonella typhimurium (strain 14028s / SGSC 2262) GN=pykF PE=3 SV=1	50.657	36	30	30	33	67.7	0	323.31	1926500000	1181600000	744940000	632160000	383270000	248890000	598710000	368330000	230380000	695660000	429990000	265670000	0.418537
A0A0F6B0Y6	Transcriptional activator OS=Salmonella typhimurium (strain 14028s / SGSC 2262) GN=ssrB PE=4 SV=1	24.354	3	2	2	1	19.3	0	8.4696	2706100	2436500	269570	1062100	971560	90562	710380	641260	69118	933600	823720	109890	0.107726
A0A0F6B0Y7	Histidine kinase OS=Salmonella typhimurium (strain 14028s / SGSC 2262) GN=ssrA PE=4 SV=1	103.61	4	3	3	3	6.6	0	21.63	7525200	6767100	758130	3457900	3182800	275110	1279600	1199100	80465	2787700	2385100	402550	0.10967
A0A0F6B0Z1	Secretion system chaperone protein OS=Salmonella typhimurium (strain 14028s / SGSC 2262) GN=STM14_1693 PE=4 SV=1	12.449	8	8	7	6	63.9	0	59.265	52766000	49269000	3497400	22073000	20265000	1808300	18224000	16955000	1269200	12469000	12049000	419880	0.0597053
A0A0F6B0Z2	Translocation machinery component OS=Salmonella typhimurium (strain 14028s / SGSC 2262) GN=STM14_1694 PE=4 SV=1	21.495	2	1	2	1	15.8	0	17.79	4460900	3545600	915310	1515200	1143900	371220	1981700	1694500	287240	964020	707160	256850
A0A0F6B0Z3	Secretion system chaparone OS=Salmonella typhimurium (strain 14028s / SGSC 2262) GN=sscA PE=4 SV=1	18.135	5	4	3	3	42	0	175.06	45893000	18880000	27013000	33870000	7649400	26221000	5783600	5354000	429600	6238600	5876500	362100	0.0864583
A0A0F6B0Z4	Translocation machinery component OS=Salmonella typhimurium (strain 14028s / SGSC 2262) GN=sseC PE=4 SV=1	52.777	1	1	1	1	2.7	0	5.3323	3320400	3043800	276590	1327100	1217600	109520	941930	871960	69970	1051400	954250	97106
A0A0F6B104	Type III secretion system apparatus protein OS=Salmonella typhimurium (strain 14028s / SGSC 2262) GN=ssaK PE=4 SV=1	26.293	3	1	0	3	18.8	0.00065746	3.7298	2914800	1375800	1539000	699560	530200	169370	0	0	0	2215300	845610	1369600
A0A0F6B105	Type III secretion system apparatus protein OS=Salmonella typhimurium (strain 14028s / SGSC 2262) GN=ssaL PE=4 SV=1	38.9	1	1	1	1	5.6	0	4.157	4076300	3285200	791170	1135800	819270	316510	1382200	1099800	282420	1558400	1366100	192240
A0A0F6B107	Type III secretion system ATPase OS=Salmonella typhimurium (strain 14028s / SGSC 2262) GN=ssaN PE=4 SV=1	47.822	6	4	3	4	15	0	4.9363	8824500	6098300	2726200	1721500	1452100	269370	1892900	1665000	227870	5210100	2981200	2228900	0.194373
A0A0F6B108	Type III secretion system apparatus protein OS=Salmonella typhimurium (strain 14028s / SGSC 2262) GN=ssaO PE=4 SV=1	14.619	1	1	1	1	10.4	0	16.502	471190	436340	34851	128340	119280	9068.9	171870	156220	15652	170980	160850	10130
A0A0F6B117	Riboflavin synthase subunit alpha OS=Salmonella typhimurium (strain 14028s / SGSC 2262) GN=ribE PE=4 SV=1	23.392	9	7	9	8	41.3	0	50.988	109530000	51090000	58441000	35053000	16561000	18492000	32683000	14936000	17747000	41796000	19593000	22202000	0.995037
A0A0F6B118	Cyclopropane fatty acyl phospholipid synthase OS=Salmonella typhimurium (strain 14028s / SGSC 2262) GN=cfa PE=4 SV=1	43.936	5	4	2	3	16.5	0	26.085	5924700	1813900	4110800	2340400	655560	1684900	1642400	540550	1101900	1941800	617760	1324100	2.34447
A0A0F6B121	HTH-type transcriptional repressor PurR OS=Salmonella typhimurium (strain 14028s / SGSC 2262) GN=purR PE=3 SV=1	38.048	14	12	9	9	45.2	0	113.11	72158000	26076000	46082000	32577000	12877000	19700000	20468000	7333100	13135000	19113000	5866300	13246000	2.31403
A0A0F6B123	Superoxide dismutase OS=Salmonella typhimurium (strain 14028s / SGSC 2262) GN=sodB PE=3 SV=1	21.336	7	7	6	5	32.6	0	30.528	407560000	200910000	206650000	120280000	59893000	60384000	154740000	76683000	78057000	132540000	64331000	68210000	0.87408
A0A0F6B125	Glutaredoxin OS=Salmonella typhimurium (strain 14028s / SGSC 2262) GN=ydhD PE=3 SV=1	12.908	6	6	5	5	45.2	0	40.951	63910000	20685000	43225000	20593000	6229500	14363000	22192000	7557700	14634000	21126000	6897700	14228000	1.6307
A0A0F6B126	Ribonuclease T OS=Salmonella typhimurium (strain 14028s / SGSC 2262) GN=rnt PE=3 SV=1	23.535	3	1	1	3	30.2	0.00065963	3.8842	12411000	4145800	8265600	1269800	786510	483310	2476600	997050	1479500	8665000	2362200	6302800
A0A0F6B127	Lactoylglutathione lyase OS=Salmonella typhimurium (strain 14028s / SGSC 2262) GN=gloA PE=3 SV=1	14.822	3	3	1	2	16.3	0	19.771	55397000	39834000	15563000	20771000	14689000	6081800	18743000	13588000	5155000	15883000	11556000	4326400	0.371827
A0A0F6B128	N-ethylmaleimide reductase OS=Salmonella typhimurium (strain 14028s / SGSC 2262) GN=nemA PE=4 SV=1	39.479	13	9	11	10	62.5	0	87.169	145170000	62766000	82406000	43303000	18379000	24924000	53013000	23785000	29228000	48856000	20602000	28255000	1.31697
A0A0F6B131	Putative aldo/keto reductase OS=Salmonella typhimurium (strain 14028s / SGSC 2262) GN=ydhF PE=4 SV=1	33.68	4	4	3	4	16.4	0	14.137	26483000	15415000	11068000	5686700	3588700	2098000	8799700	4817500	3982200	11996000	7008800	4987300	0.49573
A0A0F6B132	Superoxide dismutase [Cu-Zn] OS=Salmonella typhimurium (strain 14028s / SGSC 2262) GN=sodC_2 PE=3 SV=1	17.737	4	3	3	3	30.1	0	28.731	32808000	28046000	4761800	13188000	11434000	1753100	14519000	12218000	2301300	5100900	4393600	707340	0.205777
A0A0F6B134	Putative multidrug resistance efflux pump OS=Salmonella typhimurium (strain 14028s / SGSC 2262) GN=ydhJ PE=4 SV=1	33.023	3	1	3	1	20.1	0	15.931	6796200	2797600	3998600	1816300	723240	1093100	3145300	1308800	1836500	1834600	765580	1069000
A0A0F6B136	Transcriptional regulator SlyA OS=Salmonella typhimurium (strain 14028s / SGSC 2262) GN=slyA PE=3 SV=1	16.462	4	4	4	3	35.4	0	39.339	104650000	51834000	52817000	37151000	18433000	18718000	33849000	16337000	17512000	33652000	17064000	16588000	1.13534
A0A0F6B137	Putative outer membrane lipoprotein OS=Salmonella typhimurium (strain 14028s / SGSC 2262) GN=slyB PE=4 SV=1	15.547	8	8	7	7	45.8	0	323.31	258710000	129410000	129300000	94575000	48556000	46019000	90402000	44291000	46111000	73733000	36562000	37171000	0.924537
A0A0F6B138	Anhydro-N-acetylmuramic acid kinase OS=Salmonella typhimurium (strain 14028s / SGSC 2262) GN=anmK PE=3 SV=1	39.735	3	3	1	2	10.2	0	10.966	11212000	5727600	5484800	4697500	2617900	2079500	2680900	1338100	1342800	3834100	1771600	2062500	0.835733
A0A0F6B140	Pyridoxine/pyridoxamine 5-phosphate oxidase OS=Salmonella typhimurium (strain 14028s / SGSC 2262) GN=pdxH PE=3 SV=1	25.499	7	6	7	5	33.9	0	38.393	127750000	53139000	74615000	22811000	8109900	14701000	84162000	37402000	46760000	20781000	7627800	13153000	1.3811
A0A0F6B141	Tyrosine--tRNA ligase OS=Salmonella typhimurium (strain 14028s / SGSC 2262) GN=tyrS PE=3 SV=1	47.281	23	19	16	19	48.8	0	243.37	285630000	123090000	162540000	93419000	41129000	52290000	89498000	37103000	52394000	102720000	44861000	57855000	0.715053
A0A0F6B142	Pyridoxamine kinase OS=Salmonella typhimurium (strain 14028s / SGSC 2262) GN=pdxY PE=3 SV=1	31.112	4	2	4	3	21.3	0	7.8224	13699000	4789200	8909700	5211000	1632800	3578200	6199900	2559000	3640800	2288100	597400	1690700	1.5522
A0A0F6B143	Glutathionine S-transferase OS=Salmonella typhimurium (strain 14028s / SGSC 2262) GN=gst PE=3 SV=1	22.443	15	12	14	12	60.2	0	185.54	361090000	260430000	100650000	122420000	87147000	35277000	112440000	81330000	31112000	126220000	91956000	34264000	0.410127
A0A0F6B148	Electron transport complex subunit RsxG OS=Salmonella typhimurium (strain 14028s / SGSC 2262) GN=ydgP PE=3 SV=1	22.238	2	1	2	1	13.1	0.0018634	2.2161	4558900	1367200	3191700	1842300	554870	1287400	881470	314270	567200	1835200	498080	1337100	1.7521
A0A0F6B150	Electron transport complex subunit RsxC OS=Salmonella typhimurium (strain 14028s / SGSC 2262) GN=rsxC PE=3 SV=1	78.697	9	6	6	8	20.4	0	17.567	12695000	3451300	9243900	3949400	990410	2959000	3991100	1304500	2686600	4754700	1156300	3598300	3.4677
A0A0F6B156	Putative oxidoreductase OS=Salmonella typhimurium (strain 14028s / SGSC 2262) GN=ydgJ PE=4 SV=1	38.406	17	14	12	14	47.4	0	85.385	158120000	91065000	67057000	45596000	28513000	17083000	58410000	29931000	28479000	54116000	32621000	21495000	0.729067
A0A0F6B157	Adenosine deaminase OS=Salmonella typhimurium (strain 14028s / SGSC 2262) GN=add PE=3 SV=1	36.236	8	7	7	8	23.4	0	41.68	102300000	39000000	63298000	31729000	12386000	19343000	37061000	13188000	23873000	33508000	13426000	20082000	1.31243
A0A0F6B160	Putative periplasmic protein OS=Salmonella typhimurium (strain 14028s / SGSC 2262) GN=ydgA PE=4 SV=1	54.311	22	20	19	17	60.6	0	232.47	285650000	114400000	171250000	118180000	46593000	71590000	65640000	22667000	42973000	101830000	45138000	56687000	1.47137
A0A0F6B161	Mannose-6-phosphate isomerase OS=Salmonella typhimurium (strain 14028s / SGSC 2262) GN=manA PE=3 SV=1	42.59	14	13	12	13	48.3	0	275.04	451800000	246040000	205760000	150370000	83083000	67290000	132070000	67342000	64729000	169360000	95616000	73741000	0.717967
A0A0F6B162	Fumarase A OS=Salmonella typhimurium (strain 14028s / SGSC 2262) GN=fumA PE=4 SV=1	60.258	13	12	12	12	34.3	0	175.66	199930000	45683000	154250000	70297000	16867000	53430000	63245000	14251000	48995000	66390000	14565000	51825000	2.40567
A0A0F6B164	Fumarate hydratase class II OS=Salmonella typhimurium (strain 14028s / SGSC 2262) GN=fumC PE=3 SV=1	50.302	11	10	8	10	31.9	0	65.743	119580000	85244000	34338000	40904000	29934000	10970000	34935000	24593000	10342000	43744000	30717000	13027000	0.31243
A0A0F6B170	DNA-binding transcriptional regulator RstA OS=Salmonella typhimurium (strain 14028s / SGSC 2262) GN=rstA PE=4 SV=1	27.202	12	11	10	10	40.7	0	57.6	53510000	13876000	39634000	18558000	5236000	13322000	20696000	5155400	15541000	14255000	3485000	10771000	1.89403
A0A0F6B176	Putative periplasmic protein OS=Salmonella typhimurium (strain 14028s / SGSC 2262) GN=ydgH PE=4 SV=1	33.915	23	21	21	19	65	0	249.02	540630000	260480000	280150000	148840000	68758000	80080000	190080000	96281000	93797000	201710000	95438000	106270000	1.03517
A0A0F6B178	NAD(P) transhydrogenase subunit alpha OS=Salmonella typhimurium (strain 14028s / SGSC 2262) GN=pntA PE=3 SV=1	54.265	21	18	19	17	48.5	0	141.97	361050000	109480000	251570000	121400000	37016000	84385000	114090000	35542000	78546000	125560000	36926000	88638000	2.31053
A0A0F6B179	NAD(P) transhydrogenase subunit beta OS=Salmonella typhimurium (strain 14028s / SGSC 2262) GN=pntB PE=3 SV=1	48.869	9	8	7	9	24.2	0	96.541	296470000	73919000	222550000	98793000	24433000	74360000	91679000	23074000	68605000	106000000	26412000	79586000	2.37783
A0A0F6B190	Pts operon transcriptional repressor OS=Salmonella typhimurium (strain 14028s / SGSC 2262) GN=mlc PE=4 SV=1	44.235	6	4	5	3	18	0.00064767	3.2646	14799000	6967800	7830900	6060000	2184900	3875100	4835000	2782500	2052400	3903600	2000400	1903300	1.19049
A0A0F6B191	ATP-dependent dethiobiotin synthetase BioD OS=Salmonella typhimurium (strain 14028s / SGSC 2262) GN=bioD_2 PE=3 SV=1	24.781	9	9	7	8	39.8	0	53.076	81808000	15878000	65931000	46787000	8729400	38058000	15825000	3270800	12554000	19197000	3877500	15319000	3.96427
A0A0F6B193	Proline/glycine betaine transport system OS=Salmonella typhimurium (strain 14028s / SGSC 2262) GN=STM14_1802 PE=3 SV=1	42.638	2	0	2	1	8.6	0	6.1619	2760600	2464900	295750	0	0	0	1487300	1301400	185920	1273300	1163500	109820
A0A0F6B1A5	Spermidine N1-acetyltransferase OS=Salmonella typhimurium (strain 14028s / SGSC 2262) GN=speG PE=4 SV=1	22.052	5	4	3	2	40.3	0	8.2368	5997400	1803800	4193700	2720500	881560	1838900	1364100	407040	957080	1912800	515160	1397700	1.5399
A0A0F6B1B4	Putative regulatory protein OS=Salmonella typhimurium (strain 14028s / SGSC 2262) GN=ydfH PE=4 SV=1	26.303	1	1	1	1	7.9	0	78.751	2267300	980300	1287000	779990	356340	423650	638810	289210	349600	848480	334760	513720
A0A0F6B1B5	3-hydroxy acid dehydrogenase OS=Salmonella typhimurium (strain 14028s / SGSC 2262) GN=ydfG PE=3 SV=1	27.646	16	15	14	15	58.9	0	294.9	748230000	404630000	343600000	253590000	139300000	114290000	235060000	128360000	106700000	259580000	136970000	122610000	0.57303
A0A0F6B1B6	Dipeptidyl carboxypeptidase II OS=Salmonella typhimurium (strain 14028s / SGSC 2262) GN=dcp PE=3 SV=1	77.26	19	17	18	15	35	0	150.66	133910000	68035000	65876000	42785000	21460000	21325000	45528000	23190000	22338000	45597000	23385000	22212000	0.716337
A0A0F6B1D2	Putative succinate-semialdehyde dehydrogenase OS=Salmonella typhimurium (strain 14028s / SGSC 2262) GN=yneI PE=3 SV=1	48.966	2	1	1	2	8.4	0	5.6908	2826100	1262700	1563500	869380	416710	452670	710160	274420	435740	1246600	571520	675050
A0A0F6B1D6	Putative outer membrane protein OS=Salmonella typhimurium (strain 14028s / SGSC 2262) GN=STM14_1846 PE=4 SV=1	19.735	3	1	2	2	25	0	45.475	7971100	5801600	2169400	1954000	1430100	523900	2931100	1927700	1003400	3086000	2443800	642180	0.389767
A0A0F6B1E2	Putative hydrogenase OS=Salmonella typhimurium (strain 14028s / SGSC 2262) GN=STM14_1852 PE=4 SV=1	15.27	2	2	2	2	22.1	0	30.821	8058500	7060100	998460	2986100	2649100	337000	2622800	2253600	369190	2449600	2157400	292270	0.168057
A0A0F6B1E6	Putative hydrogenase-1 large subunit OS=Salmonella typhimurium (strain 14028s / SGSC 2262) GN=STM14_1856 PE=3 SV=1	66.746	4	2	4	2	7.8	0.00065574	3.6002	43277000	17393000	25885000	11244000	3568600	7675700	20628000	9988400	10639000	11406000	3835700	7569800	0.492183
A0A0F6B1F0	Putative regulatory protein OS=Salmonella typhimurium (strain 14028s / SGSC 2262) GN=STM14_1860 PE=4 SV=1	29.939	4	3	4	4	25.1	0	18.209	21722000	8535700	13187000	7363200	2787400	4575900	8928700	3459000	5469700	5430600	2289300	3141200	1.27873
A0A0F6B1F9	Putative translation initiation inhibitor OS=Salmonella typhimurium (strain 14028s / SGSC 2262) GN=STM14_1869 PE=4 SV=1	14.336	5	3	3	2	41.1	0	8.2395	13600000	7409500	6190300	2462700	1551900	910780	3432700	2027000	1405700	7704400	3830600	3873800	0.634723
A0A0F6B1H0	Glycogen operon protein GlgX homolog OS=Salmonella typhimurium (strain 14028s / SGSC 2262) GN=STM14_1881 PE=4 SV=1	78.568	25	21	18	22	44.9	0	299.58	316640000	255450000	61192000	119460000	93943000	25520000	102650000	84490000	18164000	94526000	77017000	17509000	0.162223
A0A0F6B1H1	Putative glycosyl hydrolase OS=Salmonella typhimurium (strain 14028s / SGSC 2262) GN=STM14_1882 PE=4 SV=1	95.028	37	34	30	28	51.8	0	323.31	331500000	271270000	60233000	121640000	99645000	22000000	102980000	84848000	18128000	106880000	86778000	20105000	0.14778
A0A0F6B1H2	Malto-oligosyltrehalose trehalohydrolase OS=Salmonella typhimurium (strain 14028s / SGSC 2262) GN=STM14_1883 PE=3 SV=1	65.773	9	7	8	7	25.4	0	66.835	43618000	31693000	11925000	13986000	10296000	3689800	15048000	11232000	3816200	14584000	10165000	4419000	0.220633
A0A0F6B1H3	Putative lipoprotein OS=Salmonella typhimurium (strain 14028s / SGSC 2262) GN=STM14_1884 PE=4 SV=1	28.862	6	5	5	4	21.8	0	34.982	20135000	14658000	5477100	8662900	6299700	2363200	6338200	4745400	1592800	5134000	3612900	1521100	0.259047
A0A0F6B1H5	Putative envelope protein OS=Salmonella typhimurium (strain 14028s / SGSC 2262) GN=osmC PE=4 SV=1	15.102	8	7	6	6	37.1	0	313.59	244040000	217350000	26688000	92622000	82302000	10320000	76400000	67879000	8521300	75017000	67170000	7846400	0.14958
A0A0F6B1H7	30S ribosomal subunit S22 OS=Salmonella typhimurium (strain 14028s / SGSC 2262) GN=rpsV PE=4 SV=1	5.369	3	3	3	3	55.3	0	33.902	14255000	4070500	10184000	5405700	1516400	3889300	4500300	1294400	3205900	4348600	1259700	3088900	2.4758
A0A0F6B1H8	NAD-dependent malic enzyme OS=Salmonella typhimurium (strain 14028s / SGSC 2262) GN=sfcA PE=3 SV=1	62.895	17	15	14	11	39.3	0	132.1	145680000	64341000	81339000	53945000	24005000	29939000	44087000	19097000	24990000	47648000	21239000	26409000	0.788207
A0A0F6B1I0	Alcohol dehydrogenase OS=Salmonella typhimurium (strain 14028s / SGSC 2262) GN=adhP PE=3 SV=1	35.54	15	12	13	14	49.4	0	223.6	299700000	236420000	63282000	96380000	77418000	18962000	93385000	73439000	19946000	109940000	85564000	24374000	0.16149
A0A0F6B1J1	Nitrate reductase 2 alpha subunit OS=Salmonella typhimurium (strain 14028s / SGSC 2262) GN=narZ PE=4 SV=1	140.11	7	4	4	2	6.5	0	21.858	13267000	7954900	5312400	2899300	1500600	1398700	8161900	5274400	2887400	2206100	1179800	1026300	0.48055
A0A0F6B1J2;A0A0F6B256	Nitrate reductase 2 beta subunit OS=Salmonella typhimurium (strain 14028s / SGSC 2262) GN=narY PE=4 SV=1	58.792	4	4	4	4	10.3	0	41.923	38670000	25023000	13647000	29276000	16982000	12294000	4735800	4035000	700760	4658900	4005700	653170	0.169623
A0A0F6B1J6	Putative arylamine N-acetyltransferase OS=Salmonella typhimurium (strain 14028s / SGSC 2262) GN=nhoA PE=3 SV=1	32.177	1	0	1	1	6	0	6.0358	1030600	407600	622950	0	0	0	0	0	0	1030600	407600	622950
A0A0F6B1K5	Putative outer membrane receptor OS=Salmonella typhimurium (strain 14028s / SGSC 2262) GN=yncD PE=3 SV=1	77.808	6	4	3	4	13.3	0	69.217	12159000	6153000	6005600	4037800	2190400	1847400	3311100	1812300	1498800	4809600	2150300	2659300	0.55044
A0A0F6B1K6	Putative DNA-binding transcriptional regulator OS=Salmonella typhimurium (strain 14028s / SGSC 2262) GN=yncC PE=4 SV=1	24.795	2	2	2	2	13.6	0.0006502	3.3653	14310000	4339000	9971000	5970100	1489900	4480200	2762500	1608200	1154300	5577400	1241000	4336400	1.56564
A0A0F6B1K9	Putative NADP-dependent oxidoreductase OS=Salmonella typhimurium (strain 14028s / SGSC 2262) GN=yncB PE=4 SV=1	39.195	11	8	7	10	43.8	0	66.19	167400000	140440000	26967000	50140000	42065000	8075200	50909000	43027000	7882300	66354000	55345000	11010000	0.30613
A0A0F6B1L9	Gamma-aminobutyraldehyde dehydrogenase OS=Salmonella typhimurium (strain 14028s / SGSC 2262) GN=ydcW PE=3 SV=1	51.191	7	6	4	4	19	0	32.906	22452000	14114000	8338200	10883000	7130000	3753500	5794100	3562100	2232000	5774400	3421700	2352700	0.446463
A0A0F6B1M1	D-alanyl-D-alanine dipeptidase OS=Salmonella typhimurium (strain 14028s / SGSC 2262) GN=pdgL PE=3 SV=1	28.996	4	3	3	2	9	0	8.4845	10958000	7754800	3203400	4738200	3596600	1141500	4254600	2791500	1463100	1965500	1366700	598740	0.30216
A0A0F6B1M5	Secreted effector protein OS=Salmonella typhimurium (strain 14028s / SGSC 2262) GN=sifB PE=4 SV=1	35.908	1	0	1	1	6.3	0	4.3938	1602500	1488600	113850	0	0	0	739020	695650	43363	863470	792980	70489
A0A0F6B1M7	Putative collagenase OS=Salmonella typhimurium (strain 14028s / SGSC 2262) GN=ydcP PE=4 SV=1	73.057	7	6	6	6	14.1	0	24.426	17118000	4304500	12814000	7416200	2085800	5330400	5321500	1185600	4135900	4380500	1033200	3347300	3.30997
A0A0F6B1N0	Putative outer membrane lipoprotein OS=Salmonella typhimurium (strain 14028s / SGSC 2262) GN=STM14_1945 PE=4 SV=1	24.439	10	10	8	7	64	0	198.36	217170000	155400000	61770000	70903000	49903000	21000000	75976000	54761000	21215000	70296000	50740000	19555000	0.27698
A0A0F6B1N1	Tellurite resistance protein TehB OS=Salmonella typhimurium (strain 14028s / SGSC 2262) GN=tehB PE=4 SV=1	22.144	5	4	4	5	31.3	0	15.361	31305000	13395000	17910000	6574500	3402200	3172300	7204400	3602200	3602200	17526000	6390900	11135000	1.11802
A0A0F6B1N4	Ribosomal-protein-L7/L12-serine acetyltransferase OS=Salmonella typhimurium (strain 14028s / SGSC 2262) GN=rimL PE=4 SV=1	20.605	5	5	4	3	34.6	0	26.517	28240000	17840000	10400000	9462700	5900400	3562300	10011000	6199100	3812200	8766400	5740900	3025600	0.620083
A0A0F6B1P0	Putative sugar-specific PTS enzyme II OS=Salmonella typhimurium (strain 14028s / SGSC 2262) GN=STM14_1955 PE=4 SV=1	15.881	1	0	1	1	21.4	0.0018599	2.1923	671360	572220	99134	0	0	0	266450	219600	46846	404910	352620	52288
A0A0F6B1P5	Putative periplasmic protein OS=Salmonella typhimurium (strain 14028s / SGSC 2262) GN=STM14_1960 PE=4 SV=1	21.278	1	1	1	1	10.5	0.00066534	4.0186	8275000	3467300	4807700	1876200	868930	1007200	2204700	869970	1334800	4194100	1728400	2465700
A0A0F6B1P7	Glucans biosynthesis protein D OS=Salmonella typhimurium (strain 14028s / SGSC 2262) GN=mdoD PE=3 SV=1	62.226	11	7	8	9	22.3	0	90.35	53530000	26451000	27079000	17288000	8862500	8425500	17437000	7965300	9471600	18805000	9623300	9181600	1.49437
A0A0F6B1Q0	Putative transcriptional regulator OS=Salmonella typhimurium (strain 14028s / SGSC 2262) GN=ydcI PE=4 SV=1	33.085	4	3	3	4	21.2	0	41.411	12677000	5934800	6741800	3542500	1493300	2049200	3352900	1715600	1637300	5781200	2725900	3055300	0.919367
A0A0F6B1Q3	S-(hydroxymethyl)glutathione dehydrogenase OS=Salmonella typhimurium (strain 14028s / SGSC 2262) GN=STM14_1968 PE=3 SV=1	39.255	10	8	9	6	26.9	0	22.733	71651000	37146000	34504000	28408000	15054000	13354000	19346000	9092000	10254000	23897000	13000000	10897000	0.604583
A0A0F6B1R1	Putative periplasmic binding protein OS=Salmonella typhimurium (strain 14028s / SGSC 2262) GN=STM14_1977 PE=4 SV=1	28.438	22	16	18	19	65.2	0	116.77	345380000	196120000	149270000	119780000	65145000	54631000	112440000	65357000	47080000	113170000	65617000	47554000	0.503327
A0A0F6B1R6	Putative SAM-dependent methyltransferase OS=Salmonella typhimurium (strain 14028s / SGSC 2262) GN=STM14_1982 PE=4 SV=1	24.369	12	11	10	11	48.2	0	187.97	173390000	77856000	95537000	49053000	24061000	24992000	61422000	27434000	33987000	62917000	26360000	36557000	1.3815
A0A0F6B1R8	Putative inner membrane protein OS=Salmonella typhimurium (strain 14028s / SGSC 2262) GN=ydcF PE=4 SV=1	29.486	7	5	5	5	33.1	0	22.966	22282000	12313000	9968900	7242200	4118100	3124200	7467000	4123500	3343500	7572600	4071300	3501200	0.626133
A0A0F6B1R9	ATP-dependent RNA helicase HrpA OS=Salmonella typhimurium (strain 14028s / SGSC 2262) GN=hrpA PE=4 SV=1	146.47	5	4	2	2	5.6	0	5.2111	10931000	3179700	7750900	6661600	1632500	5029200	3580700	1441200	2139400	688240	105960	582280	2.83973
A0A0F6B1S0	FMN-dependent NADH-azoreductase OS=Salmonella typhimurium (strain 14028s / SGSC 2262) GN=acpD PE=3 SV=1	21.628	1	1	1	1	13.9	0	4.409	12204000	4571500	7632500	4134700	1387600	2747100	3730000	1405100	2324900	4339300	1778800	2560500	1.51177
A0A0F6B1S1	Putative inner membrane protein OS=Salmonella typhimurium (strain 14028s / SGSC 2262) GN=STM14_1987 PE=4 SV=1	16.137	1	1	1	1	8.7	0.00065876	3.7886	2294600	1772600	521950	1031900	775050	256880	903080	692560	210520	359580	305020	54555
A0A0F6B1S4	Uncharacterized protein OS=Salmonella typhimurium (strain 14028s / SGSC 2262) GN=ydbH PE=4 SV=1	96.617	4	3	2	0	6.8	0.0036787	1.9427	2702400	1199400	1503100	1864900	823880	1041000	837510	375470	462040	0	0	0
A0A0F6B1S5	D-lactate dehydrogenase OS=Salmonella typhimurium (strain 14028s / SGSC 2262) GN=ldhA PE=3 SV=1	36.416	11	9	8	9	37.4	0	133.11	320870000	250940000	69924000	80145000	62526000	17619000	91450000	70950000	20500000	149270000	117470000	31805000	0.266907
A0A0F6B1S9	Pyruvate-flavodoxin oxidoreductase OS=Salmonella typhimurium (strain 14028s / SGSC 2262) GN=nifJ PE=3 SV=1	128.58	13	9	11	9	16.7	0	51.313	18368000	10073000	8294700	8784400	5480800	3303600	5001500	2337300	2664200	4582100	2255300	2326900	0.805193
A0A0F6B1T1	Putative universal stress protein OS=Salmonella typhimurium (strain 14028s / SGSC 2262) GN=ynaF PE=4 SV=1	15.714	4	4	2	3	28.5	0	33.386	121360000	51487000	69873000	40683000	17617000	23067000	40481000	16811000	23670000	40196000	17060000	23136000	0.90191
A0A0F6B1T9	Uncharacterized protein OS=Salmonella typhimurium (strain 14028s / SGSC 2262) GN=ydaL PE=4 SV=1	21.641	4	3	1	2	23	0	16.289	9010800	2887100	6123700	3430300	995900	2434400	2850600	935560	1915000	2729900	955600	1774300	2.1611
A0A0F6B1U0	Methylated-DNA--protein-cysteine methyltransferase OS=Salmonella typhimurium (strain 14028s / SGSC 2262) GN=ogt PE=3 SV=1	19.008	1	1	1	1	22.2	0	15.509	2081600	1086000	995620	1004500	570970	433540	556480	257270	299210	520590	257710	262870
A0A0F6B1U1	Fumarate/nitrate reduction transcriptional regulator OS=Salmonella typhimurium (strain 14028s / SGSC 2262) GN=fnr PE=4 SV=1	27.883	5	4	3	4	19.2	0	15.731	43418000	21832000	21586000	15292000	7016700	8275000	12957000	6962600	5994400	15170000	7852700	7316900	2.00357
A0A0F6B1U2	Universal stress protein UspE OS=Salmonella typhimurium (strain 14028s / SGSC 2262) GN=ydaA PE=4 SV=1	35.638	8	7	6	7	36.8	0	110.47	262440000	170190000	92250000	83612000	57639000	25974000	87920000	53233000	34686000	90907000	59317000	31590000	0.44403
A0A0F6B1V4	Putative aldo/keto reductase OS=Salmonella typhimurium (strain 14028s / SGSC 2262) GN=STM14_2023 PE=4 SV=1	32.407	8	7	6	7	34.3	0	16.445	34067000	15183000	18884000	17147000	5627800	11519000	9230600	5144200	4086400	7689400	4410900	3278500	0.611987
A0A0F6B1V8	Periplasmic murein tripeptide transport protein OS=Salmonella typhimurium (strain 14028s / SGSC 2262) GN=mppA PE=4 SV=1	59.876	12	8	10	11	35.8	0	67.921	96402000	45531000	50870000	34020000	15865000	18155000	30031000	14749000	15282000	32351000	14918000	17433000	0.71153
A0A0F6B1W0	Putative chloromuconate cycloisomerase OS=Salmonella typhimurium (strain 14028s / SGSC 2262) GN=ycjG PE=4 SV=1	34.678	6	4	3	2	31.8	0	21.353	17942000	11487000	6454900	7168500	4867500	2301000	6586800	4088800	2498000	4186800	2530900	1655900	2.04678
A0A0F6B1W1	Probable thiol peroxidase OS=Salmonella typhimurium (strain 14028s / SGSC 2262) GN=tpx PE=3 SV=1	18.025	11	11	11	11	41.7	0	254.57	970390000	553350000	417050000	322770000	188050000	134710000	332980000	186400000	146580000	314640000	178900000	135750000	0.74287
A0A0F6B1W4	DNA-binding transcriptional regulator TyrR OS=Salmonella typhimurium (strain 14028s / SGSC 2262) GN=tyrR PE=4 SV=1	57.679	7	5	5	5	12.3	0	8.2791	22092000	8380100	13712000	7728800	2716400	5012400	7540100	3062100	4478000	6822800	2601600	4221200	1.03287
A0A0F6B1X1	Phage shock protein PspA OS=Salmonella typhimurium (strain 14028s / SGSC 2262) GN=pspA PE=4 SV=1	25.524	12	10	7	8	54.1	0	53.767	37750000	20482000	17268000	11796000	6429000	5367500	9837600	5040200	4797400	16116000	9012500	7103500	0.765397
A0A0F6B1X2	Phage shock protein operon transcriptional activator OS=Salmonella typhimurium (strain 14028s / SGSC 2262) GN=pspF PE=4 SV=1	36.827	5	2	2	3	21.2	0	8.67	7663300	5102800	2560500	2439000	1877900	561150	1950100	1091900	858200	3274200	2133100	1141100	0.59223
A0A0F6B1X3	Peptide transport protein OS=Salmonella typhimurium (strain 14028s / SGSC 2262) GN=sapA PE=4 SV=1	61.65	2	2	2	2	6.6	0	11.733	9061900	4052600	5009200	3227000	1411600	1815400	2947700	1361900	1585800	2887100	1279100	1608000	0.848697
A0A0F6B1X6	Peptide transport protein OS=Salmonella typhimurium (strain 14028s / SGSC 2262) GN=sapD PE=4 SV=1	37.571	1	0	0	1	3.6	0.00065617	3.6367	589150	330440	258710	0	0	0	0	0	0	589150	330440	258710
A0A0F6B1X7	Peptide transport protein OS=Salmonella typhimurium (strain 14028s / SGSC 2262) GN=sapF PE=3 SV=1	30.671	3	2	2	2	18.3	0	5.1996	5940500	2888000	3052500	1403000	648290	754690	1926200	1017300	908940	2611300	1222400	1388900	0.720367
A0A0F6B1Y3	Enoyl-[acyl-carrier-protein] reductase [NADH] OS=Salmonella typhimurium (strain 14028s / SGSC 2262) GN=fabI PE=3 SV=1	27.761	17	17	16	16	62.2	0	313.36	1575500000	711930000	863530000	530710000	233590000	297120000	543260000	254350000	288910000	501500000	224000000	277500000	1.03207
A0A0F6B1Y6	Exoribonuclease 2 OS=Salmonella typhimurium (strain 14028s / SGSC 2262) GN=rnb PE=3 SV=1	72.439	24	23	22	22	44.4	0	171.18	274080000	81726000	192360000	91619000	27258000	64360000	89342000	26288000	63055000	93121000	28180000	64941000	1.72447
A0A0F6B1Y8	RNase II stability modulator OS=Salmonella typhimurium (strain 14028s / SGSC 2262) GN=yciR PE=4 SV=1	74.677	1	1	1	1	3.6	0.00065104	3.401	720940	507640	213290	271060	217570	53484	189730	116000	73734	260150	174070	86077
A0A0F6B1Z0	Putative regulatory protein OS=Salmonella typhimurium (strain 14028s / SGSC 2262) GN=yciT PE=4 SV=1	27.477	10	7	4	7	48	0	48.85	27565000	11103000	16462000	12825000	5515900	7309300	6837100	2540500	4296500	7902400	3046300	4856100	1.1976
A0A0F6B1Z4	Orotidine 5-phosphate decarboxylase OS=Salmonella typhimurium (strain 14028s / SGSC 2262) GN=pyrF PE=3 SV=1	26.328	4	4	3	3	17.6	0	9.6646	10009000	3534000	6474800	2857100	1088500	1768600	3681100	1233600	2447500	3470600	1212000	2258600	1.3622
A0A0F6B1Z7	Putative inner membrane protein OS=Salmonella typhimurium (strain 14028s / SGSC 2262) GN=yciS PE=4 SV=1	11.385	2	2	2	2	21.6	0	6.7125	4366800	2515700	1851000	1270100	759130	511010	1823600	1053500	770060	1273100	703090	569970	0.675123
A0A0F6B200	Aconitate hydratase OS=Salmonella typhimurium (strain 14028s / SGSC 2262) GN=acnA PE=3 SV=1	97.501	43	35	31	31	50.1	0	303.83	232910000	176170000	56739000	82988000	62246000	20742000	77247000	58937000	18311000	72673000	54987000	17686000	0.23065
A0A0F6B202	Transcriptional regulator CysB OS=Salmonella typhimurium (strain 14028s / SGSC 2262) GN=cysB PE=4 SV=1	36.013	8	7	7	5	35.2	0	27.068	53110000	22866000	30244000	15204000	6648700	8555300	14965000	6039700	8924900	22941000	10177000	12764000	1.1737
A0A0F6B205	DNA topoisomerase 1 OS=Salmonella typhimurium (strain 14028s / SGSC 2262) GN=topA PE=3 SV=1	97.302	26	22	22	23	32	0	124.27	102620000	48218000	54407000	37664000	18113000	19551000	33052000	15396000	17656000	31908000	14708000	17200000	0.94031
A0A0F6B208	Putative periplasmic protease OS=Salmonella typhimurium (strain 14028s / SGSC 2262) GN=sohB PE=4 SV=1	38.965	8	7	7	6	26.1	0	34.802	22935000	12514000	10420000	6969900	4024500	2945300	8994400	4399200	4595200	6970300	4090800	2879500	0.73151
A0A0F6B210	Short chain dehydrogenase OS=Salmonella typhimurium (strain 14028s / SGSC 2262) GN=yciK PE=4 SV=1	28.073	11	10	7	10	49.4	0	58.419	51056000	24818000	26238000	18009000	7939800	10070000	14641000	7528200	7112600	18406000	9349700	9056300	0.792213
A0A0F6B212	Pseudouridine synthase OS=Salmonella typhimurium (strain 14028s / SGSC 2262) GN=yciL PE=3 SV=1	32.612	5	5	4	2	22	0	30.501	22930000	7532900	15397000	9033800	3369300	5664500	6936700	2174000	4762700	6959900	1989700	4970300	2.10463
A0A0F6B215	Anthranilate synthase component 1 OS=Salmonella typhimurium (strain 14028s / SGSC 2262) GN=trpE PE=3 SV=1	57.087	12	11	10	9	34.8	0	102.01	88272000	25929000	62344000	33375000	10047000	23328000	27047000	7687000	19360000	27850000	8194900	19655000	1.4817
A0A0F6B216	Anthranilate phosphoribosyltransferase OS=Salmonella typhimurium (strain 14028s / SGSC 2262) GN=trpD PE=3 SV=1	56.951	9	5	8	4	30.1	0	57.056	65676000	18674000	47002000	23153000	6281000	16872000	23173000	6363900	16810000	19349000	6029500	13319000	1.57487
A0A0F6B217	Bifunctional indole-3-glycerol phosphate synthase/phosphoribosylanthranilate isomerase OS=Salmonella typhimurium (strain 14028s / SGSC 2262) GN=trpC PE=3 SV=1	49.201	15	13	12	11	37.6	0	102.25	148610000	58767000	89842000	55657000	21376000	34281000	44739000	17287000	27452000	48212000	20103000	28109000	1.35563
A0A0F6B218	Tryptophan synthase beta chain OS=Salmonella typhimurium (strain 14028s / SGSC 2262) GN=trpB PE=3 SV=1	42.867	6	5	6	6	20.4	0	32.565	54289000	17810000	36479000	20691000	8133800	12557000	15412000	4342700	11070000	18186000	5333200	12853000	1.0897
A0A0F6B219	Tryptophan synthase alpha chain OS=Salmonella typhimurium (strain 14028s / SGSC 2262) GN=trpA PE=3 SV=1	28.671	11	9	10	8	57.1	0	85.242	120340000	42451000	77888000	36397000	13169000	23229000	43578000	15689000	27888000	40363000	13593000	26770000	1.33557
A0A0F6B221	Putative cytoplasmic protein OS=Salmonella typhimurium (strain 14028s / SGSC 2262) GN=yciF PE=4 SV=1	18.652	11	10	9	9	53.3	0	140.27	121450000	113730000	7723800	37562000	34808000	2753600	36527000	34409000	2118700	47362000	44510000	2851600	0.0304063
A0A0F6B222	Putative cytoplasmic protein OS=Salmonella typhimurium (strain 14028s / SGSC 2262) GN=yciE PE=4 SV=1	18.972	9	8	8	8	50	0	73.645	37325000	33339000	3985900	12514000	11075000	1439500	12752000	11453000	1299300	12059000	10812000	1247000	0.0969506
A0A0F6B223	Putative catalase OS=Salmonella typhimurium (strain 14028s / SGSC 2262) GN=STM14_2094 PE=4 SV=1	31.846	10	9	8	8	46.6	0	302.17	186820000	173680000	13141000	54350000	51803000	2546500	57429000	52529000	4899500	75045000	69350000	5695100	0.134033
A0A0F6B224	Outer membrane protein W OS=Salmonella typhimurium (strain 14028s / SGSC 2262) GN=ompW PE=4 SV=1	22.958	4	3	3	2	37.7	0	38.231	29810000	11889000	17922000	10840000	3844900	6995000	8946700	2993800	5952900	10024000	5050100	4973700	1.72093
A0A0F6B228	Acyl-CoA thioester hydrolase OS=Salmonella typhimurium (strain 14028s / SGSC 2262) GN=yciA PE=4 SV=1	14.364	1	1	1	0	10.5	0	6.6836	836640	242650	593990	568470	169380	399090	268180	73275	194900	0	0	0
A0A0F6B230	YciI-like protein OS=Salmonella typhimurium (strain 14028s / SGSC 2262) GN=yciI PE=4 SV=1	10.594	3	2	3	3	36.7	0	46.058	29079000	12186000	16892000	10495000	4305200	6189400	10145000	4301500	5844000	8438800	3579800	4859100	1.13903
A0A0F6B234	Oligopeptide transport protein OS=Salmonella typhimurium (strain 14028s / SGSC 2262) GN=oppF PE=3 SV=1	37.254	4	2	2	4	15.3	0	9.8537	15726000	7269800	8456600	3989000	1970700	2018300	4132600	1733100	2399500	7604700	3565900	4038800	1.04557
A0A0F6B235	Oligopeptide transporter ATP-binding component OS=Salmonella typhimurium (strain 14028s / SGSC 2262) GN=oppD PE=3 SV=1	36.864	5	4	4	5	25.1	0	26.619	25887000	11637000	14250000	7771900	3606400	4165500	8112500	3256200	4856300	10002000	4774200	5228200	1.0128
A0A0F6B238	Oligopeptide transport protein OS=Salmonella typhimurium (strain 14028s / SGSC 2262) GN=oppA PE=4 SV=1	61.291	30	27	25	27	64.5	0	323.31	938770000	434360000	504410000	382980000	182230000	200760000	254110000	110980000	143130000	301680000	141160000	160530000	0.831903
A0A0F6B241	Aldehyde-alcohol dehydrogenase OS=Salmonella typhimurium (strain 14028s / SGSC 2262) GN=adhE PE=3 SV=1	96.214	80	76	77	75	70.2	0	323.31	5399900000	2908200000	2491700000	1985500000	1071000000	914550000	1683800000	913100000	770720000	1730500000	924070000	806450000	0.68268
A0A0F6B242	Thymidine kinase OS=Salmonella typhimurium (strain 14028s / SGSC 2262) GN=tdk_2 PE=3 SV=1	23.404	3	3	1	1	25.9	0	9.013	3239100	1041200	2197800	1817000	603800	1213200	558420	147150	411270	863640	290260	573380
A0A0F6B244	DNA-binding protein OS=Salmonella typhimurium (strain 14028s / SGSC 2262) GN=hns PE=3 SV=1	15.542	20	18	18	19	78.1	0	323.31	3163300000	1486600000	1676800000	1109600000	506210000	603340000	1071800000	515500000	556300000	981980000	464880000	517110000	0.94583
A0A0F6B246	UTP--glucose-1-phosphate uridylyltransferase OS=Salmonella typhimurium (strain 14028s / SGSC 2262) GN=galU PE=3 SV=1	32.906	10	10	9	8	38.4	0	87.15	195180000	115510000	79664000	68009000	42885000	25123000	64365000	37306000	27059000	62804000	35323000	27482000	0.378887
A0A0F6B247	Regulator of RpoS OS=Salmonella typhimurium (strain 14028s / SGSC 2262) GN=hnr PE=3 SV=1	37.208	1	1	1	1	3.6	0.00064977	3.3097	7333000	4856100	2476900	2730700	1767600	963140	3112700	2032500	1080200	1489500	1056000	433530
A0A0F6B250	Formyltetrahydrofolate deformylase OS=Salmonella typhimurium (strain 14028s / SGSC 2262) GN=purU PE=3 SV=1	31.829	6	6	6	5	25.7	0	66.191	57348000	20605000	36744000	14001000	5439400	8561700	20962000	7846500	13116000	22385000	7318700	15066000	1.53317
A0A0F6B262	Transcriptional regulator NarL OS=Salmonella typhimurium (strain 14028s / SGSC 2262) GN=narL PE=4 SV=1	23.859	5	5	3	4	38.4	0	25.254	30091000	16617000	13474000	10600000	6102900	4497200	8667100	4753400	3913800	10824000	5761000	5062900	0.701557
A0A0F6B267	2-dehydro-3-deoxyphosphooctonate aldolase OS=Salmonella typhimurium (strain 14028s / SGSC 2262) GN=kdsA PE=3 SV=1	30.795	17	15	16	17	65.8	0	202.93	689110000	410030000	279080000	227420000	133380000	94044000	209310000	127150000	82160000	252380000	149500000	102870000	0.735053
A0A0F6B271	Peptide chain release factor 1 OS=Salmonella typhimurium (strain 14028s / SGSC 2262) GN=prfA PE=3 SV=1	40.461	7	4	5	6	19.7	0	15.917	30143000	12804000	17339000	8416000	3405500	5010500	10135000	4139000	5996500	11591000	5259700	6331700	1.0688
A0A0F6B274	Outer-membrane lipoprotein LolB OS=Salmonella typhimurium (strain 14028s / SGSC 2262) GN=lolB PE=3 SV=1	23.686	10	8	8	9	60.9	0	64.589	45108000	21455000	23653000	14644000	6980600	7663700	15088000	7025400	8062900	15375000	7448900	7926400	1.13306
A0A0F6B275	4-diphosphocytidyl-2-C-methyl-D-erythritol kinase OS=Salmonella typhimurium (strain 14028s / SGSC 2262) GN=ipk PE=3 SV=1	30.883	2	2	0	0	12.7	0	4.6148	1785300	630370	1154900	1785300	630370	1154900	0	0	0	0	0	0
A0A0F6B278	Ribose-phosphate pyrophosphokinase OS=Salmonella typhimurium (strain 14028s / SGSC 2262) GN=prsA PE=3 SV=1	34.216	16	15	15	14	47	0	200.37	1061500000	433990000	627490000	308970000	127380000	181590000	370500000	156260000	214240000	382000000	150340000	231660000	0.962773
A0A0F6B281	Peptidyl-tRNA hydrolase OS=Salmonella typhimurium (strain 14028s / SGSC 2262) GN=pth PE=3 SV=1	21.178	7	6	6	4	46.9	0	19.947	29616000	10456000	19159000	8974900	2732700	6242200	6832400	2208000	4624500	13808000	5515400	8292800	1.52873
A0A0F6B282	Ribosome-binding ATPase YchF OS=Salmonella typhimurium (strain 14028s / SGSC 2262) GN=ychF PE=3 SV=1	39.63	17	16	16	16	56.5	0	242.62	448330000	182330000	266010000	152410000	64645000	87769000	135350000	53778000	81575000	160560000	63903000	96662000	0.73613
A0A0F6B297	Periplasmic trehalase OS=Salmonella typhimurium (strain 14028s / SGSC 2262) GN=treA PE=3 SV=1	63.558	15	14	13	15	36.8	0	117.17	277620000	217160000	60464000	93883000	73098000	20785000	87008000	67933000	19075000	96730000	76126000	20604000	0.13789
A0A0F6B2A0	Endo-type membrane-bound lytic murein transglycosylase A OS=Salmonella typhimurium (strain 14028s / SGSC 2262) GN=emtA PE=3 SV=1	22.427	2	2	1	2	10.8	0	5.9274	2708300	1392400	1315900	1193800	632210	561570	476610	252470	224130	1037900	507690	530190
A0A0F6B2A1	L,D-carboxypeptidase A OS=Salmonella typhimurium (strain 14028s / SGSC 2262) GN=ldcA PE=4 SV=1	33.351	6	3	4	6	31.2	0	33.125	17806000	9297400	8508800	4207400	2175400	2031900	5538000	2819600	2718400	8060700	4302300	3758400	0.770267
A0A0F6B2A2	K(+)/H(+) antiporter NhaP2 OS=Salmonella typhimurium (strain 14028s / SGSC 2262) GN=ycgO PE=3 SV=1	62.469	1	1	0	1	2.3	0.0018727	2.4022	783930	270100	513830	308970	157530	151440	0	0	0	474950	112570	362380
A0A0F6B2A6	Uncharacterized protein OS=Salmonella typhimurium (strain 14028s / SGSC 2262) GN=ycgB PE=4 SV=1	60.539	2	1	2	2	8.1	0	6.2714	8083300	5911400	2171900	1531000	1046700	484290	3402400	2457900	944500	3149900	2406700	743130
A0A0F6B2A7	Fatty acid metabolism regulator protein OS=Salmonella typhimurium (strain 14028s / SGSC 2262) GN=fadR PE=3 SV=1	26.986	1	1	1	0	4.6	0.0018773	2.4699	2433800	1011700	1422200	1269000	514660	754370	1164800	497010	667800	0	0	0
A0A0F6B2B6	Uncharacterized protein OS=Salmonella typhimurium (strain 14028s / SGSC 2262) GN=ycgM PE=4 SV=1	23.592	3	2	3	3	18.7	0	12.961	24254000	12772000	11482000	7589400	3938700	3650700	8949100	4797000	4152200	7715700	4036300	3679400	0.56752
A0A0F6B2B7	Protein YcgL OS=Salmonella typhimurium (strain 14028s / SGSC 2262) GN=ycgL PE=3 SV=1	12.584	2	1	1	2	15.5	0	7.5652	2034400	664010	1370400	436110	143850	292270	612940	254500	358440	985390	265660	719730
A0A0F6B2B8	Probable septum site-determining protein MinC OS=Salmonella typhimurium (strain 14028s / SGSC 2262) GN=minC PE=3 SV=1	25.246	5	3	2	5	26.8	0	17.519	15704000	6575300	9129000	4425700	1810700	2615000	4535600	1969300	2566300	6743000	2795300	3947700	0.83248
A0A0F6B2B9	Site-determining protein OS=Salmonella typhimurium (strain 14028s / SGSC 2262) GN=minD PE=3 SV=1	29.5	20	18	15	15	70	0	161.32	233690000	90062000	143630000	62758000	22791000	39968000	78198000	30808000	47390000	92734000	36463000	56271000	1.5074
A0A0F6B2C0	Cell division topological specificity factor OS=Salmonella typhimurium (strain 14028s / SGSC 2262) GN=minE PE=3 SV=1	10.182	7	5	5	4	60.2	0	22.71	68481000	31249000	37232000	26191000	11605000	14585000	21528000	10354000	11174000	20763000	9289600	11473000	0.752183
A0A0F6B2C6	Putative outer membrane protein OS=Salmonella typhimurium (strain 14028s / SGSC 2262) GN=slp PE=4 SV=1	20.963	6	2	6	5	49.2	0	32.314	15741000	11761000	3979600	2917300	2113200	804020	6167700	4702300	1465400	6655600	4945400	1710200	0.47366
A0A0F6B2C7	Putative molecular chaperone OS=Salmonella typhimurium (strain 14028s / SGSC 2262) GN=yeaZ PE=4 SV=1	24.742	2	0	0	2	13	0.00063654	2.8338	922300	247260	675040	0	0	0	0	0	0	922300	247260	675040
A0A0F6B2C9	Putative translation initiation inhibitor OS=Salmonella typhimurium (strain 14028s / SGSC 2262) GN=yoaB PE=4 SV=1	12.587	1	1	1	1	12.3	0	13.158	4264900	2859600	1405300	1572600	1085600	486980	1378200	949630	428580	1314100	824360	489750
A0A0F6B2D2	Uncharacterized Nudix hydrolase NudL OS=Salmonella typhimurium (strain 14028s / SGSC 2262) GN=yeaB PE=3 SV=1	21.431	4	3	3	1	24	0	4.8346	3635800	2572800	1063000	1379400	953020	426380	1637100	1149200	487830	619360	470530	148830
A0A0F6B2D3	L-serine deaminase I/L-threonine deaminase I OS=Salmonella typhimurium (strain 14028s / SGSC 2262) GN=sdaA PE=4 SV=1	49.051	2	2	2	2	5.7	0	5.2868	13904000	6290800	7613400	4735500	2189900	2545600	4278600	1811100	2467500	4890100	2289800	2600300	0.794157
A0A0F6B2D7	Mannose-specific enzyme IIAB OS=Salmonella typhimurium (strain 14028s / SGSC 2262) GN=manX PE=4 SV=1	34.987	23	22	21	20	78.3	0	323.31	1423400000	494790000	928610000	425980000	148950000	277020000	496390000	173270000	323120000	501030000	172570000	328460000	1.48263
A0A0F6B2D8	Mannose-specific enzyme IIC OS=Salmonella typhimurium (strain 14028s / SGSC 2262) GN=manY PE=4 SV=1	27.492	1	1	1	1	7.1	0	55.208	103720000	34629000	69087000	33042000	11234000	21808000	31316000	10902000	20414000	39358000	12493000	26865000	2.4309
A0A0F6B2D9	Mannose-specific PTS system protein IID OS=Salmonella typhimurium (strain 14028s / SGSC 2262) GN=manZ PE=4 SV=1	31.263	12	12	9	12	30.4	0	84.196	99760000	35670000	64090000	44335000	15878000	28456000	20672000	7589000	13083000	34754000	12203000	22551000	1.315
A0A0F6B2E5	Cold shock-like protein CspC OS=Salmonella typhimurium (strain 14028s / SGSC 2262) GN=cspC PE=4 SV=1	7.4023	6	4	5	6	87	0	145.75	79465000	46401000	33064000	26904000	16090000	10813000	23689000	13803000	9885500	28873000	16507000	12366000	0.597763
A0A0F6B2F0	Uncharacterized protein OS=Salmonella typhimurium (strain 14028s / SGSC 2262) GN=STM14_2225 PE=4 SV=1	10.566	1	1	1	1	17.9	0	4.567	2673700	2022200	651530	873960	626000	247970	852550	650010	202540	947220	746190	201020
A0A0F6B2F2	Putative transcriptional repressor OS=Salmonella typhimurium (strain 14028s / SGSC 2262) GN=kdgR PE=4 SV=1	29.863	11	11	11	10	54.8	0	66.519	107140000	48228000	58909000	35943000	16296000	19647000	34132000	15308000	18824000	37062000	16625000	20437000	1.0419
A0A0F6B2F5	Protease HtpX OS=Salmonella typhimurium (strain 14028s / SGSC 2262) GN=htpX PE=3 SV=1	31.879	2	2	2	2	12.3	0	15.582	24418000	12187000	12231000	8485000	4225000	4259900	7623600	3781900	3841700	8309500	4180500	4129000	0.868003
A0A0F6B2F6	Carboxy-terminal protease OS=Salmonella typhimurium (strain 14028s / SGSC 2262) GN=prc PE=3 SV=1	76.778	25	21	20	19	50.1	0	136.24	191980000	86113000	105870000	64133000	29202000	34930000	60616000	26937000	33679000	67231000	29974000	37257000	0.951757
A0A0F6B2F7	RNA chaperone ProQ OS=Salmonella typhimurium (strain 14028s / SGSC 2262) GN=proQ PE=3 SV=1	25.438	8	5	5	5	41.7	0	23.432	20958000	6176900	14781000	6398000	2214200	4183800	8267600	2268800	5998700	6292400	1693800	4598500	1.81233
A0A0F6B2F8	Putative nucleotide-binding protein OS=Salmonella typhimurium (strain 14028s / SGSC 2262) GN=yebR PE=4 SV=1	21.032	6	5	5	4	24.7	0	29.482	19682000	6389300	13293000	8793300	2793200	6000100	6765300	2225100	4540200	4123300	1370900	2752400	2.28703
A0A0F6B2G0	Putative inner membrane protein OS=Salmonella typhimurium (strain 14028s / SGSC 2262) GN=STM14_2236 PE=4 SV=1	95.338	19	16	16	13	29.9	0	104.01	79461000	43490000	35972000	25510000	13478000	12032000	29510000	16553000	12957000	24442000	13459000	10983000	0.474777
A0A0F6B2H3	Putative acetyltransferase OS=Salmonella typhimurium (strain 14028s / SGSC 2262) GN=STM14_2249 PE=4 SV=1	15.658	4	3	3	1	39.6	0	31.467	12513000	6836200	5676400	4955000	3100600	1854400	5105500	2662700	2442800	2452100	1072900	1379200	0.604583
A0A0F6B2J9	Uncharacterized protein OS=Salmonella typhimurium (strain 14028s / SGSC 2262) GN=yobA PE=4 SV=1	13.321	1	1	1	1	13.7	0.00065274	3.5261	1786500	1047500	738920	711480	450630	260850	462820	264140	198670	612170	332770	279400
A0A0F6B2K2	Exodeoxyribonuclease X OS=Salmonella typhimurium (strain 14028s / SGSC 2262) GN=exoX PE=4 SV=1	26.419	2	1	1	2	9.1	0.0012634	2.6969	2029700	506980	1522700	683160	150210	532950	521460	159200	362260	825050	197560	627480
A0A0F6B2K3	Protease 2 OS=Salmonella typhimurium (strain 14028s / SGSC 2262) GN=ptrB PE=4 SV=1	78.972	3	2	2	2	6.7	0	11.127	4440600	2473600	1967000	1102900	649140	453760	1753900	942850	811040	1583900	881640	702220	0.633477
A0A0F6B2K5	Protein YebF OS=Salmonella typhimurium (strain 14028s / SGSC 2262) GN=yebF PE=3 SV=1	12.807	1	1	1	1	24.8	0	14.343	14066000	10330000	3736500	5690300	4083100	1607300	4031700	2893300	1138400	4344300	3353500	990820
A0A0F6B2K7	Phosphoribosylglycinamide formyltransferase 2 OS=Salmonella typhimurium (strain 14028s / SGSC 2262) GN=purT PE=3 SV=1	42.179	10	8	8	9	30.6	0	135.25	119750000	45142000	74609000	32115000	9274100	22841000	43294000	17527000	25768000	44342000	18341000	26001000	1.3987
A0A0F6B2K8	Keto-hydroxyglutarate-aldolase/keto-deoxy-phosphogluconate aldolase OS=Salmonella typhimurium (strain 14028s / SGSC 2262) GN=eda PE=4 SV=1	22.187	7	4	7	4	24.9	0	13.298	58747000	29839000	28908000	20839000	10382000	10457000	20838000	10314000	10524000	17070000	9142800	7926800	1.11537
A0A0F6B2K9	Phosphogluconate dehydratase OS=Salmonella typhimurium (strain 14028s / SGSC 2262) GN=edd PE=4 SV=1	64.638	1	1	1	1	2	0.0018668	2.2683	2369400	1611100	758210	707780	469220	238560	739840	475870	263970	921740	666060	255680
A0A0F6B2L1	Glucose-6-phosphate 1-dehydrogenase OS=Salmonella typhimurium (strain 14028s / SGSC 2262) GN=zwf PE=3 SV=1	55.921	20	19	17	19	40.7	0	106	354630000	191080000	163550000	125040000	68186000	56858000	105620000	57556000	48064000	123970000	65341000	58625000	0.649607
A0A0F6B2L5	Pyruvate kinase OS=Salmonella typhimurium (strain 14028s / SGSC 2262) GN=pykA PE=3 SV=1	51.387	19	16	17	14	44	0	181.72	285330000	89013000	196320000	104580000	31762000	72818000	88153000	27740000	60413000	92596000	29511000	63085000	1.2867
A0A0F6B2M2	Holliday junction ATP-dependent DNA helicase RuvB OS=Salmonella typhimurium (strain 14028s / SGSC 2262) GN=ruvB PE=3 SV=1	37.018	4	3	4	3	19	0	33.689	23663000	8483900	15179000	6625100	2262100	4363000	8581700	3093000	5488700	8455800	3128800	5327000	1.71493
A0A0F6B2M7	Crossover junction endodeoxyribonuclease RuvC OS=Salmonella typhimurium (strain 14028s / SGSC 2262) GN=ruvC PE=3 SV=1	18.791	2	2	0	0	17.9	0.0012723	2.8193	921740	326570	595170	921740	326570	595170	0	0	0	0	0	0
A0A0F6B2M8	Probable transcriptional regulatory protein YebC OS=Salmonella typhimurium (strain 14028s / SGSC 2262) GN=yebC PE=3 SV=1	26.418	9	9	9	9	28.9	0	61.036	93910000	37724000	56186000	29355000	12134000	17221000	29129000	12089000	17040000	35426000	13501000	21925000	1.33783
A0A0F6B2N0	Aspartyl-tRNA synthetase OS=Salmonella typhimurium (strain 14028s / SGSC 2262) GN=aspS PE=3 SV=1	65.665	32	28	24	27	56.4	0	274	598600000	198570000	400030000	215520000	70458000	145060000	173930000	57400000	116530000	209140000	70707000	138440000	1.22297
A0A0F6B2N2	Uncharacterized protein OS=Salmonella typhimurium (strain 14028s / SGSC 2262) GN=yecD PE=4 SV=1	20.533	1	1	1	1	4.8	0.0048603	1.774	1125700	807910	317750	380380	266340	114030	368750	257850	110900	376530	283720	92817
A0A0F6B2N5	tRNA (cmo5U34)-methyltransferase OS=Salmonella typhimurium (strain 14028s / SGSC 2262) GN=yecO PE=3 SV=1	27.848	6	5	6	5	25.9	0	22.004	20059000	6131900	13927000	6830800	2146900	4684000	7265500	2071800	5193700	5962500	1913200	4049200	1.78353
A0A0F6B2N6	tRNA (mo5U34)-methyltransferase OS=Salmonella typhimurium (strain 14028s / SGSC 2262) GN=yecP PE=3 SV=1	37.11	2	2	1	1	8.7	0.00064433	3.125	456570	215010	241560	456570	215010	241560	0	0	0	0	0	0
A0A0F6B2N8	Uncharacterized protein OS=Salmonella typhimurium (strain 14028s / SGSC 2262) GN=yecM PE=4 SV=1	21.453	1	1	1	1	9.5	0	42.562	8250600	2104800	6145800	2676100	690900	1985200	2936000	786080	2149900	2638400	627820	2010600	3.05623
A0A0F6B2P0	Arginine--tRNA ligase OS=Salmonella typhimurium (strain 14028s / SGSC 2262) GN=argS PE=3 SV=1	64.275	19	17	14	15	33.1	0	138.79	183280000	56811000	126470000	68090000	22162000	45928000	54170000	16298000	37872000	61018000	18351000	42667000	1.32233
A0A0F6B2R2	Universal stress protein OS=Salmonella typhimurium (strain 14028s / SGSC 2262) GN=yecG PE=3 SV=1	15.498	3	3	2	3	33.8	0	12.572	3540300	2459000	1081300	1433700	976550	457170	930780	632930	297850	1175800	849530	326290	0.48146
A0A0F6B2R3	Alpha,alpha-trehalose-phosphate synthase (UDP-forming) OS=Salmonella typhimurium (strain 14028s / SGSC 2262) GN=otsA PE=3 SV=1	53.58	25	16	19	20	42.3	0	147.72	300510000	244900000	55611000	103280000	83963000	19315000	90738000	73114000	17624000	106490000	87823000	18671000	0.14188
A0A0F6B2R4	Trehalose 6-phosphate phosphatase OS=Salmonella typhimurium (strain 14028s / SGSC 2262) GN=otsB PE=3 SV=1	33.213	8	5	6	7	36	0	20.622	72866000	61394000	11472000	25130000	21561000	3569200	22484000	19111000	3373400	25252000	20722000	4529600	0.119017
A0A0F6B2S0	Ferritin OS=Salmonella typhimurium (strain 14028s / SGSC 2262) GN=ftn PE=3 SV=1	19.309	8	7	8	7	73.3	0	214.09	665820000	275480000	390330000	219070000	90787000	128280000	231620000	96626000	134990000	215130000	88072000	127060000	1.29507
A0A0F6B2S9	Response regulator OS=Salmonella typhimurium (strain 14028s / SGSC 2262) GN=uvrY PE=4 SV=1	23.906	2	2	2	2	11.9	0	19.403	23810000	10433000	13377000	7993900	3204000	4789900	8458900	3988900	4470100	7357100	3240000	4117100	0.75921
A0A0F6B2T1	Uncharacterized protein OS=Salmonella typhimurium (strain 14028s / SGSC 2262) GN=yecF PE=4 SV=1	8.1823	1	1	1	1	25.7	0	33.154	1808000	637580	1170400	687640	236760	450890	644800	190590	454210	475570	210240	265340
A0A0F6B2T3	Putative amino-acid ABC transporter ATP-binding protein YecC OS=Salmonella typhimurium (strain 14028s / SGSC 2262) GN=yecC PE=3 SV=1	27.668	10	8	7	7	50.8	0	69.709	39796000	25701000	14095000	15166000	9639700	5526600	13964000	9252900	4711000	10666000	6808500	3857100	0.511767
A0A0F6B2T5	D-cysteine desulfhydrase OS=Salmonella typhimurium (strain 14028s / SGSC 2262) GN=yedO PE=3 SV=1	34.911	7	6	6	4	32.3	0	37.785	89983000	56348000	33635000	32145000	20357000	11788000	27733000	17584000	10149000	30105000	18407000	11698000	0.54204
A0A0F6B2T6	Cystine transporter subunit OS=Salmonella typhimurium (strain 14028s / SGSC 2262) GN=fliY PE=3 SV=1	28.805	38	32	27	34	83.1	0	323.31	615070000	312640000	302420000	212680000	108840000	103850000	193310000	99365000	93942000	209080000	104440000	104640000	0.635003
A0A0F6B2U7	Cytoplasmic alpha-amylase OS=Salmonella typhimurium (strain 14028s / SGSC 2262) GN=amyA PE=4 SV=1	56.521	2	1	2	1	4.5	0	4.1731	9360900	7610100	1750700	2092900	1786100	306760	4698500	3750100	948400	2569500	2074000	495570
A0A0F6B2U8	Uncharacterized protein OS=Salmonella typhimurium (strain 14028s / SGSC 2262) GN=yedD PE=4 SV=1	15.356	7	6	4	6	61.7	0	53.786	69884000	41441000	28443000	23661000	13652000	10009000	22226000	13615000	8610900	23997000	14173000	9823600	0.581117
A0A0F6B2X0	Putative mannosyl-3-phosphoglycerate phosphatase OS=Salmonella typhimurium (strain 14028s / SGSC 2262) GN=yedP PE=3 SV=1	30.925	3	2	3	2	21.8	0	27.617	21912000	18246000	3666600	8873600	7410900	1462700	7284500	6114700	1169800	5754300	4720300	1034000	0.154217
A0A0F6B337	Uncharacterized protein OS=Salmonella typhimurium (strain 14028s / SGSC 2262) GN=STM14_2476 PE=4 SV=1	30.67	1	1	1	1	8.4	0.00064103	2.9594	4168800	1896300	2272500	1453600	748120	705480	1533500	511950	1021600	1181700	636280	545430
A0A0F6B353	AMP nucleosidase OS=Salmonella typhimurium (strain 14028s / SGSC 2262) GN=amn PE=3 SV=1	54.003	7	5	5	5	19	0	22.386	14716000	6085000	8630700	4824200	1943600	2880600	5318700	2186300	3132400	4572800	1955000	2617800	1.06911
A0A0F6B359	Uncharacterized protein OS=Salmonella typhimurium (strain 14028s / SGSC 2262) GN=erfK PE=4 SV=1	34.208	7	5	5	6	31.7	0	33.786	39079000	31715000	7364000	14136000	11875000	2260500	9010000	7124800	1885200	15934000	12715000	3218400	0.145587
A0A0F6B360	Nicotinate-nucleotide--dimethylbenzimidazole phosphoribosyltransferase OS=Salmonella typhimurium (strain 14028s / SGSC 2262) GN=cobT PE=3 SV=1	36.612	3	1	2	3	11.8	0	6.0045	6206500	4137800	2068600	275250	199660	75595	1765500	1113400	652140	4165700	2824800	1340900
A0A0F6B368	Cobalt-precorrin-2 C(20)-methyltransferase OS=Salmonella typhimurium (strain 14028s / SGSC 2262) GN=cbiL PE=3 SV=1	25.806	2	2	1	1	13.1	0	4.215	3685900	1212900	2472900	1936400	680990	1255500	1147100	357690	789430	602320	174270	428050
A0A0F6B371	Precorrin-3B C17-methyltransferase OS=Salmonella typhimurium (strain 14028s / SGSC 2262) GN=cbiH PE=4 SV=1	25.869	2	2	2	2	7.9	0.00065703	3.7249	3003700	871090	2132600	1056600	275470	781110	738330	208300	530020	1208700	387310	821430	2.24127
A0A0F6B373	Vitamin B12 biosynthetic protein OS=Salmonella typhimurium (strain 14028s / SGSC 2262) GN=cbiF PE=3 SV=1	28.376	3	2	1	3	15.2	0	5.6443	4393000	1722900	2670100	1570300	598070	972230	785890	313730	472160	2036800	811080	1225800
A0A0F6B3A4	UPF0265 protein YeeX OS=Salmonella typhimurium (strain 14028s / SGSC 2262) GN=yeeX PE=3 SV=1	13.073	6	5	5	6	75.7	0	46.127	58380000	33621000	24759000	20049000	11655000	8393400	20609000	11700000	8909000	17722000	10266000	7456300	0.622867
A0A0F6B3A7	DNA gyrase inhibitor OS=Salmonella typhimurium (strain 14028s / SGSC 2262) GN=sbmC PE=3 SV=1	18.062	4	4	4	4	34.2	0	17.135	17474000	9314000	8160200	4849600	2533700	2315800	6303700	3575700	2728100	6321000	3204600	3116300	0.923707
A0A0F6B3B4	Exodeoxyribonuclease I OS=Salmonella typhimurium (strain 14028s / SGSC 2262) GN=sbcB PE=4 SV=1	54.499	7	5	4	4	23.3	0	20.075	10103000	3769000	6334000	4235600	1647300	2588400	2677700	1081400	1596300	3189600	1040300	2149300	1.2638
A0A0F6B3B9	Putative dehydratase OS=Salmonella typhimurium (strain 14028s / SGSC 2262) GN=yeeZ PE=4 SV=1	29.662	7	4	4	5	31.8	0	15.519	16845000	11508000	5336600	6089000	4077900	2011100	4939400	3478800	1460600	5816200	3951300	1865000	0.46327
A0A0F6B3C0	ATP phosphoribosyltransferase OS=Salmonella typhimurium (strain 14028s / SGSC 2262) GN=hisG PE=3 SV=1	38.597	17	16	13	13	42.2	0	174.63	916270000	202460000	713820000	263410000	56592000	206820000	331170000	77432000	253740000	321690000	68434000	253250000	2.6778
A0A0F6B3C1	Histidinol dehydrogenase OS=Salmonella typhimurium (strain 14028s / SGSC 2262) GN=hisD PE=3 SV=1	45.888	20	19	17	18	39.6	0	197.85	749040000	184170000	564860000	255010000	61530000	193480000	236120000	58020000	178100000	257900000	64624000	193280000	1.911
A0A0F6B3C2	Histidinol-phosphate aminotransferase OS=Salmonella typhimurium (strain 14028s / SGSC 2262) GN=hisC PE=3 SV=1	39.715	12	10	9	11	35.9	0	90.712	527110000	158090000	369020000	141920000	42676000	99242000	158340000	48053000	110290000	226850000	67362000	159490000	2.35697
A0A0F6B3C3	Histidine biosynthesis bifunctional protein HisB OS=Salmonella typhimurium (strain 14028s / SGSC 2262) GN=hisB PE=3 SV=1	40.182	12	9	7	10	36.1	0	208.05	172610000	55814000	116790000	51968000	16834000	35134000	56106000	18661000	37445000	64534000	20319000	44214000	1.85587
A0A0F6B3C4	Imidazole glycerol phosphate synthase subunit HisH OS=Salmonella typhimurium (strain 14028s / SGSC 2262) GN=hisH PE=3 SV=1	21.835	10	9	9	9	49.7	0	76.169	150650000	62812000	87836000	49127000	20302000	28825000	50287000	21360000	28927000	51234000	21150000	30084000	1.206
A0A0F6B3C5	1-(5-phosphoribosyl)-5-[(5-phosphoribosylamino)methylideneamino] imidazole-4-carboxamide isomerase OS=Salmonella typhimurium (strain 14028s / SGSC 2262) GN=hisA PE=3 SV=1	26.089	11	8	8	8	47.8	0	70.678	167890000	55141000	112750000	55737000	18714000	37023000	59144000	19595000	39549000	53009000	16832000	36177000	1.4705
A0A0F6B3C6	Imidazole glycerol phosphate synthase subunit HisF OS=Salmonella typhimurium (strain 14028s / SGSC 2262) GN=hisF PE=3 SV=1	28.368	13	13	13	13	51.2	0	189.26	349210000	133900000	215310000	121760000	47497000	74263000	114530000	43444000	71087000	112920000	42958000	69962000	1.16053
A0A0F6B3C7	Histidine biosynthesis bifunctional protein HisIE OS=Salmonella typhimurium (strain 14028s / SGSC 2262) GN=hisI PE=3 SV=1	22.674	5	5	4	3	22.2	0	8.5391	10039000	4182700	5856000	4333700	2181800	2151900	3113300	1166200	1947100	2591600	834740	1756900	1.45213
A0A0F6B3C8	Lipopolysaccharide O-antigen chain length regulator OS=Salmonella typhimurium (strain 14028s / SGSC 2262) GN=wzzB PE=4 SV=1	36.258	10	9	9	10	41.6	0	87.942	142030000	81263000	60765000	40938000	23191000	17747000	49314000	27961000	21353000	51776000	30110000	21666000	0.800643
A0A0F6B3C9	UDP-glucose/GDP-mannose dehydrogenase OS=Salmonella typhimurium (strain 14028s / SGSC 2262) GN=udg PE=3 SV=1	43.633	16	13	13	13	42.5	0	137.62	190560000	76280000	114280000	65281000	23507000	41774000	64314000	26263000	38051000	60967000	26510000	34456000	1.0374
A0A0F6B3D0	6-phosphogluconate dehydrogenase, decarboxylating OS=Salmonella typhimurium (strain 14028s / SGSC 2262) GN=gnd PE=3 SV=1	51.395	37	34	35	35	70.5	0	302.45	1165500000	578840000	586690000	412420000	207980000	204440000	347520000	170700000	176830000	405600000	200170000	205430000	0.9769
A0A0F6B3D2	Phosphomannomutase OS=Salmonella typhimurium (strain 14028s / SGSC 2262) GN=rfbK PE=3 SV=1	52.086	10	7	8	7	26.2	0	48.934	35260000	12723000	22537000	12855000	5144400	7710800	8797000	2965000	5832100	13607000	4613300	8994000	1.63133
A0A0F6B3D3	Mannose-1-phosphate guanylyltransferase OS=Salmonella typhimurium (strain 14028s / SGSC 2262) GN=rfbM PE=3 SV=1	54.046	2	1	1	2	5	0.0012674	2.7734	3790100	901890	2888200	1940600	435180	1505400	1411400	335050	1076300	438100	131660	306450
A0A0F6B3D8	CDP-abequose synthase OS=Salmonella typhimurium (strain 14028s / SGSC 2262) GN=rfbJ PE=4 SV=1	34.106	2	1	1	1	9	0.00065062	3.3705	1204800	673150	531620	605380	369160	236220	599380	303990	295400	0	0	0
A0A0F6B3D9	CDP-6-deoxy-D-xylo-4-hexulose-3-dehydrase OS=Salmonella typhimurium (strain 14028s / SGSC 2262) GN=rfbH PE=3 SV=1	48.103	22	21	19	18	45.3	0	89.539	643220000	266410000	376810000	214030000	87408000	126630000	198070000	83301000	114770000	231120000	95703000	135410000	1.2704
A0A0F6B3E0	CDP glucose 4,6-dehydratase OS=Salmonella typhimurium (strain 14028s / SGSC 2262) GN=rfbG PE=4 SV=1	41.021	14	11	12	10	45.4	0	69.069	167820000	73025000	94796000	48538000	21188000	27349000	62816000	26835000	35981000	56467000	25001000	31467000	1.39653
A0A0F6B3E1	Glucose-1-phosphate cytidylyltransferase OS=Salmonella typhimurium (strain 14028s / SGSC 2262) GN=rfbF PE=4 SV=1	29.035	5	5	4	3	25.7	0	42.213	65687000	24209000	41478000	21370000	7529800	13840000	23730000	9308100	14422000	20587000	7371200	13216000	1.38747
A0A0F6B3E2	CDP-6-deoxy-delta-3,4-glucoseen reductase OS=Salmonella typhimurium (strain 14028s / SGSC 2262) GN=rfbI PE=4 SV=1	36.582	5	4	3	5	28.2	0	64.91	59871000	19495000	40376000	17811000	5313700	12497000	17736000	6192700	11543000	24325000	7988300	16336000	1.75363
A0A0F6B3E3	dTDP-4,deoxyrhamnose 3,5 epimerase OS=Salmonella typhimurium (strain 14028s / SGSC 2262) GN=rfbC PE=4 SV=1	20.663	7	4	6	7	49.7	0	59.283	108550000	49215000	59335000	34579000	16035000	18543000	37980000	16832000	21148000	35991000	16347000	19643000	1.06688
A0A0F6B3E4;A0A0F6B987	Glucose-1-phosphate thymidylyltransferase OS=Salmonella typhimurium (strain 14028s / SGSC 2262) GN=rfbA PE=3 SV=1	32.453	7	6	7	6	38.4	0	178.04	43053000	14784000	28268000	16470000	5937800	10532000	13753000	4637400	9115300	12830000	4208900	8621000	1.777
A0A0F6B3E5	dTDP-4-dehydrorhamnose reductase OS=Salmonella typhimurium (strain 14028s / SGSC 2262) GN=rfbD PE=4 SV=1	32.554	5	5	4	4	21.1	0	13.781	41664000	18591000	23072000	12823000	5276200	7546400	15554000	6838600	8715700	13287000	6476600	6810400	0.889993
A0A0F6B3E6	dTDP-glucose 4,6-dehydratase OS=Salmonella typhimurium (strain 14028s / SGSC 2262) GN=rfbB PE=3 SV=1	40.718	9	7	5	6	28.5	0	208.44	34201000	12444000	21757000	10619000	4880100	5739000	8473300	3151700	5321600	15109000	4412200	10696000	0.605763
A0A0F6B3E7	UTP--glucose-1-phosphate uridylyltransferase subunit GalF OS=Salmonella typhimurium (strain 14028s / SGSC 2262) GN=galF PE=4 SV=1	37.907	13	13	10	12	45	0	81.956	798300000	466410000	331890000	257750000	151920000	105830000	269180000	160540000	108640000	271370000	153950000	117420000	0.524393
A0A0F6B3H0	Putative inner membrane protein OS=Salmonella typhimurium (strain 14028s / SGSC 2262) GN=yegH PE=4 SV=1	58.973	1	1	1	1	3.6	0.0018715	2.3943	1125600	312960	812670	411900	122830	289070	262380	83896	178490	451340	106230	345110
A0A0F6B3H1	Putative assembly protein OS=Salmonella typhimurium (strain 14028s / SGSC 2262) GN=asmA PE=4 SV=1	68.866	13	10	7	8	31.4	0	26.444	20741000	9969900	10771000	10040000	4453900	5585900	5031900	2570600	2461300	5668900	2945400	2723500	0.62015
A0A0F6B3H3	Uridine kinase OS=Salmonella typhimurium (strain 14028s / SGSC 2262) GN=udk PE=3 SV=1	24.498	5	5	5	5	21.1	0	26.137	16986000	5249200	11737000	5352600	1660700	3691900	5178300	1534600	3643700	6455100	2053900	4401200	1.76653
A0A0F6B3I4	DNA-binding transcriptional regulator BaeR OS=Salmonella typhimurium (strain 14028s / SGSC 2262) GN=baeR PE=4 SV=1	27.594	4	2	2	3	12.9	0	8.3005	3295000	1147800	2147100	310230	94027	216200	917430	208950	708480	2067300	844850	1222400
A0A0F6B3I8	Putative protease OS=Salmonella typhimurium (strain 14028s / SGSC 2262) GN=yegQ PE=4 SV=1	51.084	4	4	3	3	14.6	0	17.031	10056000	1756800	8299700	3941600	759480	3182200	2961000	497850	2463200	3153800	499430	2654400	4.0705
A0A0F6B3J4	Probable lipid kinase YegS OS=Salmonella typhimurium (strain 14028s / SGSC 2262) GN=yegS PE=3 SV=1	32.028	3	1	2	2	11.7	0	44.674	9570100	7655100	1915000	2244100	1775900	468250	2845600	2271100	574540	4480400	3608200	872170	0.20006
A0A0F6B3J5	Fructose-bisphosphate aldolase OS=Salmonella typhimurium (strain 14028s / SGSC 2262) GN=fbaB PE=4 SV=1	38.088	22	19	20	17	49.1	0	323.31	1484400000	1240400000	244040000	451110000	377460000	73655000	504930000	421000000	83931000	528370000	441920000	86451000	0.24377
A0A0F6B3J9	Putative regulatory protein OS=Salmonella typhimurium (strain 14028s / SGSC 2262) GN=yegW PE=4 SV=1	28.33	4	2	2	3	21.4	0.00063939	2.8808	3009400	1755000	1254400	1138200	684520	453690	613270	377190	236080	1258000	693310	564660	0.613963
A0A0F6B3K0	Phosphomethylpyrimidine kinase OS=Salmonella typhimurium (strain 14028s / SGSC 2262) GN=thiD PE=4 SV=1	28.543	9	9	8	8	42.1	0	107.27	100330000	72222000	28105000	32476000	23244000	9231700	34583000	25206000	9376900	33268000	23772000	9496400	0.227803
A0A0F6B3K1	Hydroxyethylthiazole kinase OS=Salmonella typhimurium (strain 14028s / SGSC 2262) GN=thiM PE=3 SV=1	27.421	7	6	6	7	32.1	0	80.275	132500000	96631000	35868000	42157000	30690000	11467000	44770000	32683000	12087000	45571000	33257000	12314000	0.257177
A0A0F6B3L0	Putative ATPase OS=Salmonella typhimurium (strain 14028s / SGSC 2262) GN=mrp PE=4 SV=1	39.93	6	6	6	6	20.3	0	48.027	107530000	53194000	54334000	34115000	16274000	17841000	35813000	17682000	18131000	37601000	19238000	18362000	0.791273
A0A0F6B3L1	Methionine--tRNA ligase OS=Salmonella typhimurium (strain 14028s / SGSC 2262) GN=metG PE=3 SV=1	76.273	34	32	29	31	42.7	0	323.31	514680000	217900000	296790000	168650000	71802000	96853000	167210000	69824000	97390000	178810000	76270000	102540000	0.944107
A0A0F6B3L4	Putative cytoplasmic protein OS=Salmonella typhimurium (strain 14028s / SGSC 2262) GN=yehS PE=4 SV=1	17.691	1	1	1	1	8.4	0.0030694	1.9947	348070	145840	202220	76742	22543	54199	132540	60573	71968	138780	62728	76057
A0A0F6B3M2	Putative transport protein OS=Salmonella typhimurium (strain 14028s / SGSC 2262) GN=yehZ PE=4 SV=1	32.757	11	10	9	10	59.7	0	62.448	102450000	86067000	16383000	33072000	27690000	5381100	36820000	31365000	5455000	32558000	27012000	5546500	0.22208
A0A0F6B3M3	Periplasmic beta-D-glucoside glucohydrolase OS=Salmonella typhimurium (strain 14028s / SGSC 2262) GN=bglX PE=3 SV=1	83.391	28	21	22	23	47.2	0	102.72	120530000	53634000	66897000	35966000	15356000	20610000	36989000	16720000	20269000	47575000	21557000	26018000	0.606163
A0A0F6B3M5	D-lactate dehydrogenase OS=Salmonella typhimurium (strain 14028s / SGSC 2262) GN=dld PE=4 SV=1	65.05	7	7	5	5	21.4	0	19.56	82235000	41409000	40825000	32007000	16915000	15092000	24252000	12118000	12133000	25976000	12376000	13600000	0.643413
A0A0F6B3M6	D-alanyl-D-alanine endopeptidase OS=Salmonella typhimurium (strain 14028s / SGSC 2262) GN=pbpG PE=3 SV=1	34.288	3	1	2	3	14.9	0	4.6587	7078200	1694300	5383900	1803700	434600	1369100	2629500	646110	1983400	2645000	613550	2031500
A0A0F6B3N1	Acetoin dehydrogenase OS=Salmonella typhimurium (strain 14028s / SGSC 2262) GN=yohF PE=3 SV=1	26.83	5	4	4	5	23.3	0	57.846	53681000	45912000	7768800	17474000	15073000	2400900	17108000	14575000	2532700	19099000	16264000	2835300	0.109917
A0A0F6B3P3	Cytidine deaminase OS=Salmonella typhimurium (strain 14028s / SGSC 2262) GN=cdd PE=3 SV=1	31.618	4	3	3	3	25.9	0	28.955	19137000	13474000	5662400	8129600	5547500	2582000	4309900	2837300	1472600	6697300	5089500	1607800	0.466897
A0A0F6B3Q1	Galactose transport protein OS=Salmonella typhimurium (strain 14028s / SGSC 2262) GN=mglB PE=4 SV=1	35.813	7	7	6	4	30.7	0	96.415	45032000	22836000	22195000	15156000	7950000	7205600	15650000	7659400	7990200	14227000	7227000	6999500	0.86205
A0A0F6B3Q6	GTP cyclohydrolase 1 OS=Salmonella typhimurium (strain 14028s / SGSC 2262) GN=folE PE=3 SV=1	24.77	7	6	7	6	33.3	0	82.983	28266000	6381800	21885000	10587000	2271200	8315400	9367500	2220300	7147200	8312300	1890300	6422000	3.36067
A0A0F6B3R0	S-formylglutathione hydrolase OS=Salmonella typhimurium (strain 14028s / SGSC 2262) GN=fghA PE=4 SV=1	31.972	4	4	3	3	22.1	0	16.2	13854000	9504700	4349300	5788700	4033200	1755500	4057600	2499700	1557800	4007700	2971700	1036000	0.405207
A0A0F6B3S0	Putative DNA-binding transcriptional regulator OS=Salmonella typhimurium (strain 14028s / SGSC 2262) GN=yeiE PE=4 SV=1	31.904	2	2	1	2	12.5	0	9.2565	3913800	1816500	2097200	1259900	522720	737140	1110700	520990	589720	1543200	772810	770380
A0A0F6B3S4	Fructose-specific PTS system IIBC component OS=Salmonella typhimurium (strain 14028s / SGSC 2262) GN=fruA PE=4 SV=1	57.374	5	4	3	4	12.5	0	28.981	36556000	12316000	24240000	12688000	4047100	8641300	10821000	3534600	7286300	13046000	4734300	8312100	1.91637
A0A0F6B3S6	Bifunctional fructose-specific PTS IIA/HPr protein OS=Salmonella typhimurium (strain 14028s / SGSC 2262) GN=fruF PE=4 SV=1	39.593	6	5	3	3	26.3	0	20.924	11809000	4102500	7706300	5709400	1892600	3816800	2701400	1086900	1614400	3398100	1123000	2275100	1.6085
A0A0F6B3T5	Elongation factor P-like protein OS=Salmonella typhimurium (strain 14028s / SGSC 2262) GN=yeiP PE=3 SV=1	26.499	5	5	5	5	15.7	0	34.165	124900000	41696000	83200000	37518000	13346000	24173000	46303000	15843000	30460000	41074000	12507000	28567000	1.44053
A0A0F6B3U2	Putative ABC transporter periplasmic binding protein OS=Salmonella typhimurium (strain 14028s / SGSC 2262) GN=yejA PE=4 SV=1	69.208	5	4	2	3	12.5	0	16.987	51099000	41812000	9286300	23298000	19318000	3979700	1595600	935210	660390	26205000	21559000	4646200	0.423363
A0A0F6B3U5	Putative ABC-type transport system ATPase component OS=Salmonella typhimurium (strain 14028s / SGSC 2262) GN=yejF PE=3 SV=1	58.514	4	3	3	1	12.3	0	16.64	5843100	3378000	2465100	2950100	1875900	1074200	2407000	1305200	1101700	486030	196890	289140
A0A0F6B3U9	Pseudouridine synthase OS=Salmonella typhimurium (strain 14028s / SGSC 2262) GN=rsuA PE=3 SV=1	25.76	2	1	2	0	15.6	0	5.4387	3376700	1495800	1881000	890190	272040	618150	2486600	1223700	1262800	0	0	0
A0A0F6B3V1	50S ribosomal protein L25 OS=Salmonella typhimurium (strain 14028s / SGSC 2262) GN=rplY PE=3 SV=1	10.541	6	5	5	6	73.4	0	101.2	176290000	24406000	151890000	66503000	9032100	57471000	61312000	8359100	52953000	48478000	7014400	41464000	5.45997
A0A0F6B3V4	Nucleoid-associated protein YejK OS=Salmonella typhimurium (strain 14028s / SGSC 2262) GN=yejK PE=3 SV=1	37.876	9	8	7	9	44.5	0	117.52	103860000	35975000	67889000	33524000	11995000	21529000	32240000	10837000	21403000	38100000	13144000	24957000	1.23587
A0A0F6B3V6	Putative hydrolase OS=Salmonella typhimurium (strain 14028s / SGSC 2262) GN=yejM PE=4 SV=1	67.131	3	2	3	2	7.8	0	5.1622	10701000	3737300	6963900	2996300	1046500	1949800	4732300	1611800	3120500	2972600	1079000	1893500	1.87287
A0A0F6B3V9	O-antigen acetylase OS=Salmonella typhimurium (strain 14028s / SGSC 2262) GN=oafA PE=4 SV=1	69.647	5	4	5	3	8.4	0	22.24	16162000	4872700	11289000	5899300	1780900	4118400	5387600	1639600	3748000	4875000	1452200	3422800	1.71607
A0A0F6B3Y8	Periplasmic nitrate reductase OS=Salmonella typhimurium (strain 14028s / SGSC 2262) GN=napA PE=3 SV=1	92.859	12	7	8	9	19.3	0	60.641	43537000	17039000	26498000	12972000	4950300	8021600	16545000	6738700	9806000	14020000	5350000	8670100	1.1939
A0A0F6B3Z2	Ecotin OS=Salmonella typhimurium (strain 14028s / SGSC 2262) GN=eco PE=3 SV=1	18.218	2	2	2	2	20.1	0	6.7707	26972000	14137000	12835000	9625900	5190000	4435900	8965800	4956600	4009300	8380700	3990400	4390300	0.534303
A0A0F6B3Z7	Outer membrane porin protein C OS=Salmonella typhimurium (strain 14028s / SGSC 2262) GN=ompC PE=3 SV=1	41.238	20	18	17	18	80.4	0	323.31	954700000	552060000	402640000	295600000	175860000	119740000	329670000	189290000	140370000	329440000	186910000	142530000	0.65665
A0A0F6B3Z9	Phosphotransferase RcsD OS=Salmonella typhimurium (strain 14028s / SGSC 2262) GN=yojN PE=3 SV=1	99.808	12	10	8	8	18	0	39.434	26079000	10941000	15138000	11956000	4991000	6965200	7333500	3180700	4152800	6788900	2769200	4019600	0.667157
A0A0F6B400	Transcriptional regulatory protein RcsB OS=Salmonella typhimurium (strain 14028s / SGSC 2262) GN=rcsB PE=3 SV=1	23.714	13	11	10	11	62	0	97.461	131750000	54213000	77538000	45335000	17864000	27471000	45546000	19025000	26521000	40869000	17323000	23546000	0.71776
A0A0F6B401	Sensor histidine kinase RcsC OS=Salmonella typhimurium (strain 14028s / SGSC 2262) GN=rcsC PE=3 SV=1	106.28	6	2	2	4	9.3	0	11.353	3078200	1447400	1630800	692910	300960	391950	580000	278710	301290	1805300	867780	937530	1.01253
A0A0F6B403	DNA gyrase subunit A OS=Salmonella typhimurium (strain 14028s / SGSC 2262) GN=gyrA PE=3 SV=1	97.063	48	46	41	39	53.6	0	323.31	526470000	159350000	367120000	188320000	57894000	130430000	167770000	50549000	117220000	170370000	50905000	119470000	1.63323
A0A0F6B409	Ubiquinone biosynthesis O-methyltransferase OS=Salmonella typhimurium (strain 14028s / SGSC 2262) GN=ubiG PE=3 SV=1	26.854	5	4	4	5	39.3	0	84.372	60410000	27560000	32851000	22627000	9914900	12712000	16515000	7441500	9073500	21268000	10203000	11065000	0.957137
A0A0F6B411	Ribonucleoside-diphosphate reductase OS=Salmonella typhimurium (strain 14028s / SGSC 2262) GN=nrdA PE=3 SV=1	85.735	35	27	28	27	49.8	0	241.41	260200000	87046000	173150000	84773000	28319000	56453000	82440000	27043000	55397000	92983000	31683000	61300000	1.45207
A0A0F6B412	Ribonucleotide-diphosphate reductase subunit beta OS=Salmonella typhimurium (strain 14028s / SGSC 2262) GN=nrdB PE=4 SV=1	43.552	10	6	7	7	33	0	40.382	146190000	49797000	96390000	26582000	11213000	15368000	96146000	28410000	67736000	23458000	10173000	13285000	0.993517
A0A0F6B416	Glycerophosphodiester phosphodiesterase OS=Salmonella typhimurium (strain 14028s / SGSC 2262) GN=glpQ PE=4 SV=1	40.424	6	4	4	4	22.8	0	19.509	38792000	16531000	22261000	23339000	9941600	13397000	9987900	4347800	5640100	5465200	2241300	3223900	1.36273
A0A0F6B423	Deubiquitinase OS=Salmonella typhimurium (strain 14028s / SGSC 2262) GN=sseL PE=4 SV=1	35.513	6	5	6	4	24.6	0	74.71	36034000	34471000	1563200	12710000	12106000	604060	15332000	14826000	506630	7992100	7539600	452510	0.0662783
A0A0F6B425	2-keto-3-deoxy-L-rhamnonate aldolase OS=Salmonella typhimurium (strain 14028s / SGSC 2262) GN=rhmA PE=3 SV=1	28.727	1	1	1	1	5.2	0.0018564	2.1688	1809700	1041400	768300	547720	320580	227140	661160	386100	275060	600780	334690	266100
A0A0F6B429	CinA-like protein OS=Salmonella typhimurium (strain 14028s / SGSC 2262) GN=STM14_2830 PE=3 SV=1	43.946	8	7	4	6	21.9	0	47.131	20866000	14362000	6503300	8786100	6159800	2626300	5029100	3246400	1782700	7050400	4956100	2094300	0.527283
A0A0F6B430	Putative inner membrane protein OS=Salmonella typhimurium (strain 14028s / SGSC 2262) GN=yfaZ PE=4 SV=1	22.939	3	1	1	3	30.2	0	10.131	5876400	2005200	3871200	1263600	229930	1033700	1349700	563150	786570	3263000	1212100	2050900
A0A0F6B432	Lipopolysaccharide core heptose(II)-phosphate phosphatase OS=Salmonella typhimurium (strain 14028s / SGSC 2262) GN=ais PE=3 SV=1	22.027	4	4	3	3	22.9	0	54.503	9472200	5195200	4277000	5087600	2949500	2138100	2475900	1275400	1200500	1908700	970310	938400	0.7804
A0A0F6B434	UDP-4-amino-4-deoxy-L-arabinose--oxoglutarate aminotransferase OS=Salmonella typhimurium (strain 14028s / SGSC 2262) GN=yfbE PE=3 SV=1	41.165	15	12	13	12	45.1	0	194.15	387000000	161360000	225640000	124710000	52615000	72097000	126530000	51506000	75029000	135750000	57241000	78510000	0.962847
A0A0F6B435	Undecaprenyl-phosphate 4-deoxy-4-formamido-L-arabinose transferase OS=Salmonella typhimurium (strain 14028s / SGSC 2262) GN=pmrF PE=3 SV=1	36.516	8	8	8	8	30	0	63.884	273490000	138220000	135270000	78379000	39517000	38863000	98110000	49536000	48573000	97002000	49171000	47831000	0.69798
A0A0F6B436	Bifunctional polymyxin resistance protein ArnA OS=Salmonella typhimurium (strain 14028s / SGSC 2262) GN=yfbG PE=3 SV=1	73.587	25	18	21	19	48	0	255.38	173260000	57362000	115900000	64287000	20457000	43831000	52301000	18093000	34208000	56672000	18812000	37860000	1.36313
A0A0F6B443	o-succinylbenzoate synthase OS=Salmonella typhimurium (strain 14028s / SGSC 2262) GN=menC PE=3 SV=1	35.36	2	0	0	2	5.9	0.0048573	1.7724	1554000	1002500	551500	0	0	0	0	0	0	1554000	1002500	551500
A0A0F6B444	1,4-dihydroxy-2-naphthoyl-CoA synthase OS=Salmonella typhimurium (strain 14028s / SGSC 2262) GN=menB PE=3 SV=1	31.693	4	3	3	3	16.8	0	12.2	21732000	10850000	10882000	5076700	2211400	2865300	8046200	4414300	3631800	8609100	4224000	4385100	0.698233
A0A0F6B448	Uncharacterized protein OS=Salmonella typhimurium (strain 14028s / SGSC 2262) GN=elaB PE=4 SV=1	11.637	6	6	6	6	36.9	0	33.625	54532000	46292000	8240100	14541000	12340000	2201400	17797000	15425000	2372000	22194000	18527000	3666700	0.160593
A0A0F6B449	Uncharacterized protein OS=Salmonella typhimurium (strain 14028s / SGSC 2262) GN=elaA PE=4 SV=1	17.445	5	2	3	3	34.6	0	21.266	15617000	11584000	4032600	4490700	3510800	979880	5268400	3631500	1636900	5857400	4441600	1415800	0.318143
A0A0F6B460	NADH-quinone oxidoreductase subunit I OS=Salmonella typhimurium (strain 14028s / SGSC 2262) GN=nuoI PE=3 SV=1	20.52	5	5	5	4	33.3	0	12.485	12774000	5543300	7231000	3779700	1629800	2149900	4619400	2054300	2565100	4375300	1859200	2516100	1.18647
A0A0F6B462	NADH-quinone oxidoreductase OS=Salmonella typhimurium (strain 14028s / SGSC 2262) GN=nuoG PE=3 SV=1	100.03	38	35	31	29	56.6	0	246.26	241950000	140260000	101690000	87292000	53315000	33977000	79568000	44850000	34719000	75088000	42094000	32994000	0.589673
A0A0F6B463	NADH dehydrogenase I subunit F OS=Salmonella typhimurium (strain 14028s / SGSC 2262) GN=nuoF PE=4 SV=1	49.245	11	11	10	10	32.1	0	88.936	123690000	56136000	67554000	46109000	21923000	24186000	38090000	16770000	21321000	39491000	17443000	22048000	0.94842
A0A0F6B464	NADH dehydrogenase subunit E OS=Salmonella typhimurium (strain 14028s / SGSC 2262) GN=nuoE PE=4 SV=1	18.602	3	3	2	2	24.7	0	5.2636	7321900	2501600	4820200	2850700	882520	1968100	2354900	807860	1547100	2116300	811260	1305000	2.3475
A0A0F6B465	NADH-quinone oxidoreductase subunit C/D OS=Salmonella typhimurium (strain 14028s / SGSC 2262) GN=nuoC PE=3 SV=1	68.86	15	14	13	12	30.5	0	127.49	116940000	51481000	65463000	41570000	18228000	23342000	37868000	16930000	20938000	37505000	16322000	21183000	0.74325
A0A0F6B466	NADH-quinone oxidoreductase subunit B OS=Salmonella typhimurium (strain 14028s / SGSC 2262) GN=nuoB PE=3 SV=1	25.089	10	8	8	8	45	0	32.168	115060000	38541000	76523000	37047000	12296000	24751000	44772000	14815000	29957000	33244000	11429000	21814000	1.37723
A0A0F6B467	NADH-quinone oxidoreductase subunit A OS=Salmonella typhimurium (strain 14028s / SGSC 2262) GN=nuoA PE=3 SV=1	16.493	2	1	2	2	17.7	0	5.1439	5132900	2722400	2410500	1066700	414570	652150	1167800	571190	596640	2898400	1736600	1161800
A0A0F6B471	NADH dehydrogenase transcriptional repressor OS=Salmonella typhimurium (strain 14028s / SGSC 2262) GN=lrhA PE=4 SV=1	34.428	3	2	3	1	14.4	0.00064185	3.0411	18328000	8308700	10019000	1863900	712380	1151500	13484000	6471400	7013000	2979700	1124900	1854800
A0A0F6B472	Aminotransferase AlaT OS=Salmonella typhimurium (strain 14028s / SGSC 2262) GN=yfbQ PE=4 SV=1	45.491	7	5	6	4	23	0	31.224	31367000	7962900	23404000	9158100	2300700	6857400	14010000	3264300	10746000	8198500	2397900	5800700	0.958157
A0A0F6B473	5-deoxynucleotidase YfbR OS=Salmonella typhimurium (strain 14028s / SGSC 2262) GN=yfbR PE=3 SV=1	22.697	1	1	1	1	15.6	0	14.216	2466800	1340000	1126900	988820	532970	455850	789630	441230	348400	688390	365760	322640
A0A0F6B475	Putative phosphatase OS=Salmonella typhimurium (strain 14028s / SGSC 2262) GN=yfbT PE=4 SV=1	23.221	6	5	6	5	41.1	0	30.402	28758000	14652000	14106000	10635000	5819600	4815600	8555500	4507800	4047700	9567300	4324600	5242700	0.754117
A0A0F6B476	UPF0304 protein YfbU OS=Salmonella typhimurium (strain 14028s / SGSC 2262) GN=yfbU PE=3 SV=1	19.524	11	11	11	11	50	0	86.464	189410000	126530000	62880000	62339000	42188000	20152000	62568000	41744000	20824000	64500000	42595000	21905000	0.743333
A0A0F6B480	Acetate kinase OS=Salmonella typhimurium (strain 14028s / SGSC 2262) GN=ackA PE=3 SV=1	43.257	16	12	9	9	51	0	105.12	293220000	120620000	172600000	92346000	43969000	48378000	98309000	35779000	62530000	102570000	40873000	61695000	0.74226
A0A0F6B481	Phosphate acetyltransferase OS=Salmonella typhimurium (strain 14028s / SGSC 2262) GN=pta PE=3 SV=1	77.277	34	30	29	29	49	0	323.31	685680000	275020000	410660000	225660000	90503000	135150000	207890000	83267000	124620000	252130000	101250000	150880000	1.0204
A0A0F6B483	Putative transketolase OS=Salmonella typhimurium (strain 14028s / SGSC 2262) GN=STM14_2885 PE=4 SV=1	34.562	2	1	2	1	10.4	0.0096386	1.5373	2535100	904770	1630300	1028900	491250	537610	1308600	344370	964210	197620	69151	128470
A0A0F6B490	Putative NTP pyrophosphohydrolase OS=Salmonella typhimurium (strain 14028s / SGSC 2262) GN=STM14_2892 PE=4 SV=1	20.906	9	7	8	7	51.1	0	74.779	74927000	39581000	35345000	23293000	12303000	10990000	24286000	11591000	12695000	27348000	15687000	11660000	0.872627
A0A0F6B491	Phosphoesterase OS=Salmonella typhimurium (strain 14028s / SGSC 2262) GN=yfcE PE=3 SV=1	19.904	4	2	4	3	32.2	0	17.518	33861000	23709000	10152000	9362000	6435600	2926500	12722000	9015200	3706700	11777000	8258400	3518500	0.42062
A0A0F6B492	Putative glutathione S-transferase OS=Salmonella typhimurium (strain 14028s / SGSC 2262) GN=yfcF PE=4 SV=1	23.947	12	9	11	10	55.6	0	50.249	85113000	56001000	29112000	31217000	21215000	10003000	24844000	15406000	9438700	29051000	19380000	9670900	0.493883
A0A0F6B493	Putative glutathione S-transferase OS=Salmonella typhimurium (strain 14028s / SGSC 2262) GN=yfcG PE=3 SV=1	24.603	3	2	2	2	13.5	0	44.94	19020000	15857000	3163000	6999200	5622300	1376900	6634500	5764900	869560	5386600	4470000	916510	0.194573
A0A0F6B494	Putative sugar nucleotide epimerase OS=Salmonella typhimurium (strain 14028s / SGSC 2262) GN=yfcH PE=4 SV=1	32.889	5	5	2	3	24.9	0	6.1557	15122000	11807000	3315500	6859100	5456600	1402500	3661500	2660600	1000900	4601800	3689700	912070	0.19279
A0A0F6B495	Histidine/lysine/arginine/ornithine transporter subunit OS=Salmonella typhimurium (strain 14028s / SGSC 2262) GN=hisP PE=3 SV=1	28.771	5	3	3	4	36.8	0	11.054	12896000	5333200	7563000	3208300	1247700	1960500	4104400	1519300	2585100	5583500	2566100	3017400	1.307
A0A0F6B498	Histidine transport protein OS=Salmonella typhimurium (strain 14028s / SGSC 2262) GN=hisJ PE=3 SV=1	28.379	20	18	13	16	75.4	0	180.3	476000000	159920000	316080000	168280000	53722000	114550000	157730000	55201000	102520000	150000000	50997000	99006000	1.43533
A0A0F6B499	Lysine/arginine/ornithine transport protein OS=Salmonella typhimurium (strain 14028s / SGSC 2262) GN=argT PE=3 SV=1	28.2	9	8	9	7	35.8	0	76.358	78333000	22572000	55760000	24760000	7291000	17469000	27481000	7914000	19567000	26091000	7367200	18724000	1.64537
A0A0F6B4A7	Amidophosphoribosyltransferase OS=Salmonella typhimurium (strain 14028s / SGSC 2262) GN=purF PE=3 SV=1	56.557	14	13	13	12	29.1	0	169.22	201210000	33066000	168150000	50825000	9112000	41713000	73236000	12174000	61062000	77154000	11780000	65374000	3.21057
A0A0F6B4B0	Uncharacterized protein OS=Salmonella typhimurium (strain 14028s / SGSC 2262) GN=dedD PE=4 SV=1	23.471	3	2	3	2	12.9	0	6.7371	9152400	3144400	6008000	2244900	587990	1656900	2838700	1066400	1772300	4068800	1490000	2578800	3.2645
A0A0F6B4B1	Bifunctional protein FolC OS=Salmonella typhimurium (strain 14028s / SGSC 2262) GN=folC PE=3 SV=1	45.48	4	4	3	2	18.2	0	23.04	16514000	6812900	9701000	7061200	2814200	4247000	4672400	1985300	2687100	4780400	2013400	2766900	1.15197
A0A0F6B4B2;A0A0F6B0U8	Acetyl-coenzyme A carboxylase carboxyl transferase subunit beta OS=Salmonella typhimurium (strain 14028s / SGSC 2262) GN=accD PE=3 SV=1	33.215	18	15	15	14	56.6	0	63.999	216380000	91865000	124520000	71533000	30001000	41532000	70647000	29874000	40773000	74204000	31990000	42215000	1.0208
A0A0F6B4B4	tRNA pseudouridine synthase A OS=Salmonella typhimurium (strain 14028s / SGSC 2262) GN=truA PE=3 SV=1	30.271	2	2	0	1	17	0	5.1208	2305500	1082800	1222800	1482500	621970	860530	0	0	0	823010	460790	362220
A0A0F6B4B5	Putative semialdehyde dehydrogenase OS=Salmonella typhimurium (strain 14028s / SGSC 2262) GN=usg PE=3 SV=1	36.288	9	8	7	9	24.6	0	38.942	145790000	78640000	67153000	42181000	21254000	20927000	47838000	25662000	22176000	55775000	31724000	24050000	0.398033
A0A0F6B4B6	Erythronate-4-phosphate dehydrogenase OS=Salmonella typhimurium (strain 14028s / SGSC 2262) GN=pdxB PE=3 SV=1	45.469	17	15	11	12	49.3	0	102.11	162440000	81046000	81391000	51334000	22421000	28913000	48696000	24844000	23852000	62408000	33781000	28627000	0.531237
A0A0F6B4C5	3-oxoacyl-(Acyl carrier protein) synthase I OS=Salmonella typhimurium (strain 14028s / SGSC 2262) GN=fabB PE=3 SV=1	42.373	20	20	19	19	50.2	0	323.31	1358700000	813550000	545180000	484710000	294760000	189960000	438960000	261230000	177730000	435060000	257560000	177500000	0.733833
A0A0F6B4D1	Chorismate synthase OS=Salmonella typhimurium (strain 14028s / SGSC 2262) GN=aroC PE=3 SV=1	39.108	6	6	4	3	19.9	0	18.205	35348000	16010000	19338000	13464000	6017700	7446100	12377000	5838100	6538600	9507200	4153800	5353400	1.2355
A0A0F6B4D2	50S ribosomal protein L3 glutamine methyltransferase OS=Salmonella typhimurium (strain 14028s / SGSC 2262) GN=yfcB PE=3 SV=1	35.063	5	5	3	5	21	0	39.765	27999000	13298000	14701000	9281500	4570900	4710600	7712800	3788500	3924400	11004000	4938500	6065900	1.00318
A0A0F6B4D4	Phosphohistidine phosphatase OS=Salmonella typhimurium (strain 14028s / SGSC 2262) GN=sixA PE=4 SV=1	17.291	3	3	3	3	12.4	0.00064809	3.2668	52983000	43224000	9758200	23763000	19438000	4324600	13574000	10856000	2717900	15646000	12930000	2715700	0.301197
A0A0F6B4D7	Putative cytoplasmic protein OS=Salmonella typhimurium (strain 14028s / SGSC 2262) GN=yfcZ PE=4 SV=1	10.287	4	4	4	4	21.3	0	57.743	135570000	69684000	65889000	43402000	22713000	20689000	59531000	30833000	28698000	32639000	16137000	16501000	0.837737
A0A0F6B4E0	Long-chain fatty acid outer membrane transporter OS=Salmonella typhimurium (strain 14028s / SGSC 2262) GN=fadL PE=4 SV=1	47.704	6	6	5	6	24.7	0	134.08	100670000	36107000	64562000	31973000	11199000	20773000	35202000	12124000	23078000	33495000	12784000	20711000	1.2375
A0A0F6B4E1	Uncharacterized protein OS=Salmonella typhimurium (strain 14028s / SGSC 2262) GN=STM14_2943 PE=4 SV=1	31.774	8	7	6	7	41.3	0	43.664	98189000	53240000	44949000	31255000	16826000	14430000	32851000	17957000	14894000	34083000	18457000	15626000	0.490683
A0A0F6B4F1	Aminotransferase OS=Salmonella typhimurium (strain 14028s / SGSC 2262) GN=yfdZ PE=4 SV=1	46.219	2	2	1	1	7.8	0	16.52	11910000	6367500	5542100	5686100	2683700	3002400	2841800	1638500	1203300	3381700	2045300	1336400	0.714207
A0A0F6B4F3	Glucokinase OS=Salmonella typhimurium (strain 14028s / SGSC 2262) GN=glk PE=3 SV=1	34.594	8	6	7	5	33	0	27.124	92723000	44840000	47883000	29453000	13850000	15603000	29860000	12929000	16931000	33410000	18062000	15348000	0.82671
A0A0F6B4F7	Putative oxidoreductase OS=Salmonella typhimurium (strain 14028s / SGSC 2262) GN=STM14_2960 PE=4 SV=1	37.382	4	3	2	1	18.7	0	4.7435	8377800	5092400	3285400	4751800	2473300	2278600	2114900	1481900	633020	1511000	1137200	373770
A0A0F6B4G4	Glutamate--tRNA ligase OS=Salmonella typhimurium (strain 14028s / SGSC 2262) GN=gltX PE=3 SV=1	53.633	17	15	13	11	44.8	0	169.31	285650000	97076000	188570000	102470000	34006000	68461000	88241000	30560000	57681000	94943000	32510000	62433000	1.38033
A0A0F6B4H3	DNA ligase OS=Salmonella typhimurium (strain 14028s / SGSC 2262) GN=ligA PE=3 SV=1	73.451	13	8	8	8	28	0	21.633	32748000	17018000	15730000	10992000	5733300	5258200	10078000	5167600	4910400	11678000	6116900	5561300	0.66295
A0A0F6B4H4	Cell division protein ZipA OS=Salmonella typhimurium (strain 14028s / SGSC 2262) GN=zipA PE=3 SV=1	36.334	5	4	4	5	14.6	0	58.327	17069000	6657600	10412000	5743100	2229800	3513300	4866400	1908500	2957900	6459800	2519200	3940600	1.14663
A0A0F6B4H6	Cysteine synthase OS=Salmonella typhimurium (strain 14028s / SGSC 2262) GN=cysK PE=3 SV=1	34.535	32	30	26	30	84.2	0	323.31	4054400000	1555700000	2498700000	1276100000	493310000	782750000	1372500000	528300000	844180000	1405900000	534120000	871770000	1.4932
A0A0F6B4I0	Phosphohistidinoprotein-hexose phosphotransferase component of PTS system (Hpr) OS=Salmonella typhimurium (strain 14028s / SGSC 2262) GN=ptsH PE=4 SV=1	9.1193	1	0	0	1	15.3	0	20.972	240600	103390	137220	0	0	0	0	0	0	240600	103390	137220
A0A0F6B4I1	Phosphoenolpyruvate-protein phosphotransferase OS=Salmonella typhimurium (strain 14028s / SGSC 2262) GN=ptsI PE=3 SV=1	63.368	34	30	30	32	55.1	0	323.31	1926200000	714430000	1211800000	649500000	240320000	409180000	618020000	229660000	388360000	658680000	244450000	414230000	0.90591
A0A0F6B4I2	Glucose-specific PTS system component OS=Salmonella typhimurium (strain 14028s / SGSC 2262) GN=crr PE=4 SV=1	18.247	16	16	13	14	76.3	0	323.31	1193800000	637910000	555880000	336300000	186860000	149440000	410980000	213960000	197020000	446510000	237100000	209420000	0.831397
A0A0F6B4I6	Glutamine amidotransferase OS=Salmonella typhimurium (strain 14028s / SGSC 2262) GN=yfeJ PE=4 SV=1	26.951	1	1	1	1	5	0.0036742	1.9317	2217900	1172900	1045000	797070	437460	359620	790660	422690	367980	630160	312780	317380
A0A0F6B4I9	Cysteine synthase OS=Salmonella typhimurium (strain 14028s / SGSC 2262) GN=cysM PE=3 SV=1	32.645	7	5	5	5	35.3	0	27.002	47470000	16161000	31309000	14743000	5387500	9355100	20773000	7596700	13177000	11954000	3176600	8777500	1.77277
A0A0F6B4J0	Sulfate/thiosulfate import ATP-binding protein CysA OS=Salmonella typhimurium (strain 14028s / SGSC 2262) GN=cysA PE=3 SV=1	41.035	9	8	5	8	26.6	0	206.64	69812000	22690000	47122000	21336000	6685400	14650000	21327000	7277000	14050000	27150000	8727500	18422000	1.35503
A0A0F6B4J3	Thiosulfate transporter subunit OS=Salmonella typhimurium (strain 14028s / SGSC 2262) GN=cysP PE=4 SV=1	37.582	26	25	24	24	76.3	0	220.34	1119400000	421090000	698330000	344150000	124950000	219200000	384870000	147130000	237740000	390410000	149020000	241390000	1.34293
A0A0F6B4J4	Short chain dehydrogenase OS=Salmonella typhimurium (strain 14028s / SGSC 2262) GN=ucpA PE=3 SV=1	27.869	2	2	1	1	12.5	0	10.657	4324100	1461700	2862500	2390600	814940	1575600	608960	226850	382110	1324600	419870	904730
A0A0F6B4J5	Putative iron-dependent peroxidase OS=Salmonella typhimurium (strain 14028s / SGSC 2262) GN=STM14_3004 PE=4 SV=1	33.048	7	6	5	6	33.8	0	53.906	57524000	7375500	50148000	19704000	2235200	17469000	18395000	2269800	16126000	19425000	2870500	16554000	5.32157
A0A0F6B4J6	Uncharacterized protein OS=Salmonella typhimurium (strain 14028s / SGSC 2262) GN=STM14_3005 PE=4 SV=1	20.54	1	1	1	1	7.9	0	5.5639	1715500	795390	920060	547720	249990	297730	565930	256010	309920	601800	289390	312410
A0A0F6B4K5	Putative carboxysome structural protein OS=Salmonella typhimurium (strain 14028s / SGSC 2262) GN=eutL PE=4 SV=1	22.696	4	4	4	2	48.9	0	20.433	13032000	10684000	2347900	4521100	3668500	852570	4428000	3659400	768590	4082700	3355900	726780	0.213563
A0A0F6B4K7	Ethanolamine ammonia-lyase heavy chain OS=Salmonella typhimurium (strain 14028s / SGSC 2262) GN=eutB PE=4 SV=1	49.449	1	1	1	1	2.9	0	8.1479	1065300	798180	267160	317920	224800	93126	395000	304020	90982	352420	269370	83051
A0A0F6B4M2	Malic enzyme OS=Salmonella typhimurium (strain 14028s / SGSC 2262) GN=maeB PE=3 SV=1	82.321	23	19	20	19	35.7	0	135.99	201250000	99393000	101860000	70129000	35125000	35004000	67552000	33995000	33556000	63568000	30272000	33297000	0.766417
A0A0F6B4M4	Transaldolase OS=Salmonella typhimurium (strain 14028s / SGSC 2262) GN=talA PE=3 SV=1	35.591	20	19	19	18	55.1	0	187.3	339450000	262610000	76837000	100760000	76895000	23865000	115570000	90489000	25080000	123120000	95229000	27891000	0.24359
A0A0F6B4M5	Transketolase OS=Salmonella typhimurium (strain 14028s / SGSC 2262) GN=tktB PE=3 SV=1	73.031	29	27	22	24	54.8	0	323.31	226210000	186450000	39758000	80624000	66731000	13893000	68801000	56355000	12446000	76783000	63363000	13420000	0.140853
A0A0F6B4M6	Putative cytoplasmic protein OS=Salmonella typhimurium (strain 14028s / SGSC 2262) GN=STM14_3035 PE=4 SV=1	8.3075	1	1	1	1	22.4	0	6.5404	1173000	638470	534490	358720	199330	159390	409410	237070	172340	404840	202080	202760
A0A0F6B4P0	Putative inner membrane protein OS=Salmonella typhimurium (strain 14028s / SGSC 2262) GN=STM14_3049 PE=4 SV=1	31.514	1	1	1	1	4.9	0.0018692	2.298	5428000	4145000	1283000	1660000	1242400	417590	2272100	1813000	459080	1495900	1089500	406370
A0A0F6B4P1	Phosphoribosylaminoimidazole-succinocarboxamide synthase OS=Salmonella typhimurium (strain 14028s / SGSC 2262) GN=purC PE=3 SV=1	26.908	16	15	12	14	54	0	155.44	444160000	117090000	327070000	164610000	43479000	121130000	159190000	39341000	119850000	120360000	34266000	86093000	1.78057
A0A0F6B4P2	Outer membrane protein assembly factor BamC OS=Salmonella typhimurium (strain 14028s / SGSC 2262) GN=nlpB PE=3 SV=1	36.937	21	16	19	19	83.4	0	323.31	811900000	391110000	420790000	235310000	114040000	121270000	287120000	139770000	147340000	289470000	137290000	152180000	1.09281
A0A0F6B4P3	4-hydroxy-tetrahydrodipicolinate synthase OS=Salmonella typhimurium (strain 14028s / SGSC 2262) GN=dapA PE=3 SV=1	31.294	9	9	7	6	36.6	0	65.625	186390000	68846000	117540000	61450000	21925000	39525000	53012000	20632000	32380000	71924000	26289000	45635000	1.1787
A0A0F6B4P5	Thioredoxin-dependent thiol peroxidase OS=Salmonella typhimurium (strain 14028s / SGSC 2262) GN=bcp PE=4 SV=1	17.609	7	7	6	6	59.6	0	314.21	636140000	320440000	315700000	221450000	113460000	107990000	212750000	105260000	107490000	201940000	101720000	100220000	0.789607
A0A0F6B4P9	Beta-barrel assembly-enhancing protease OS=Salmonella typhimurium (strain 14028s / SGSC 2262) GN=bepA PE=3 SV=1	53.74	11	7	9	8	29.8	0	56.914	45899000	32629000	13270000	15728000	11324000	4404100	15710000	11243000	4466600	14462000	10062000	4399100	0.508683
A0A0F6B4Q0	Arsenate reductase OS=Salmonella typhimurium (strain 14028s / SGSC 2262) GN=yfgD PE=3 SV=1	13.377	7	6	7	5	77.3	0	78.444	82615000	44570000	38045000	28499000	15435000	13064000	28696000	15103000	13593000	25421000	14033000	11388000	0.682743
A0A0F6B4Q3	Uracil phosphoribosyltransferase OS=Salmonella typhimurium (strain 14028s / SGSC 2262) GN=upp PE=3 SV=1	22.533	12	10	10	9	46.2	0	85.64	370690000	136400000	234290000	123350000	46133000	77215000	121060000	45261000	75799000	126280000	45009000	81273000	1.11015
A0A0F6B4Q5	Phosphoribosylformylglycinamidine cyclo-ligase OS=Salmonella typhimurium (strain 14028s / SGSC 2262) GN=purM PE=3 SV=1	37.369	7	5	5	5	26.9	0	55.564	49673000	16952000	32721000	17952000	7115500	10836000	16891000	4990700	11900000	14831000	4846000	9984500	1.7494
A0A0F6B4Q6	Phosphoribosylglycinamide formyltransferase OS=Salmonella typhimurium (strain 14028s / SGSC 2262) GN=purN PE=3 SV=1	23.479	6	5	5	5	41.5	0	17.413	20890000	6975300	13914000	7811800	2542400	5269500	7317700	2436300	4881500	5760100	1996700	3763400	1.38387
A0A0F6B4Q7	Polyphosphate kinase OS=Salmonella typhimurium (strain 14028s / SGSC 2262) GN=ppk PE=3 SV=1	80.455	7	3	4	4	14.1	0.00064641	3.1898	13593000	7584600	6007900	6329100	3327200	3001900	2000000	1128700	871210	5263500	3128600	2134900	0.52705
A0A0F6B4Q8	Exopolyphosphatase OS=Salmonella typhimurium (strain 14028s / SGSC 2262) GN=ppx PE=4 SV=1	58.144	5	4	1	1	11.9	0	5.7184	4519600	937800	3581800	3501500	778310	2723200	597860	71430	526430	420200	88058	332140
A0A0F6B4R6	GMP synthase [glutamine-hydrolyzing] OS=Salmonella typhimurium (strain 14028s / SGSC 2262) GN=guaA PE=3 SV=1	58.7	24	20	17	17	55	0	286.6	286920000	78968000	207950000	91692000	25198000	66494000	87300000	23689000	63611000	107930000	30081000	77849000	2.00833
A0A0F6B4R7	Inosine-5-monophosphate dehydrogenase OS=Salmonella typhimurium (strain 14028s / SGSC 2262) GN=guaB PE=3 SV=1	55.024	24	20	22	22	61	0	323.31	603740000	213660000	390070000	205660000	71169000	134490000	198300000	69380000	128920000	199780000	73115000	126660000	1.4395
A0A0F6B4R8	Exodeoxyribonuclease 7 large subunit OS=Salmonella typhimurium (strain 14028s / SGSC 2262) GN=xseA PE=3 SV=1	50.613	3	2	2	3	8.2	0	9.7815	8709900	4298000	4411900	2799400	1509000	1290500	2779900	1314700	1465200	3130600	1474300	1656200	0.8367
A0A0F6B4S9	GTPase Der OS=Salmonella typhimurium (strain 14028s / SGSC 2262) GN=engA PE=3 SV=1	54.971	11	7	7	11	34.1	0	118.91	86460000	24662000	61799000	20145000	6746200	13399000	19251000	6463600	12787000	47064000	11452000	35613000	1.10763
A0A0F6B4T1	Outer membrane protein assembly factor BamB OS=Salmonella typhimurium (strain 14028s / SGSC 2262) GN=yfgL PE=3 SV=1	41.942	9	8	9	7	28.8	0	108.04	106780000	46399000	60379000	34168000	14882000	19285000	39900000	18493000	21407000	32710000	13024000	19686000	1.2102
A0A0F6B4T2	Putative inner membrane protein OS=Salmonella typhimurium (strain 14028s / SGSC 2262) GN=yfgM PE=4 SV=1	22.133	4	4	4	4	40.3	0	69.585	65170000	26118000	39052000	23485000	9571800	13914000	19172000	8191700	10980000	22513000	8354700	14158000	1.01213
A0A0F6B4T3	Histidine--tRNA ligase OS=Salmonella typhimurium (strain 14028s / SGSC 2262) GN=hisS PE=3 SV=1	46.927	12	12	10	10	36.8	0	87.608	149220000	62364000	86855000	54299000	23292000	31007000	47311000	19808000	27503000	47610000	19264000	28346000	1.1716
A0A0F6B4T4	4-hydroxy-3-methylbut-2-en-1-yl diphosphate synthase (flavodoxin) OS=Salmonella typhimurium (strain 14028s / SGSC 2262) GN=ispG PE=3 SV=1	40.625	17	12	12	16	57	0	87.236	287600000	152070000	135520000	93287000	49473000	43814000	89508000	47935000	41573000	104800000	54667000	50136000	1.00098
A0A0F6B4T5	Cytoskeleton protein RodZ OS=Salmonella typhimurium (strain 14028s / SGSC 2262) GN=yfgA PE=3 SV=1	35.659	12	9	9	11	39.2	0	113.95	211470000	96536000	114930000	76831000	35869000	40962000	62604000	27849000	34755000	72032000	32818000	39214000	0.743367
A0A0F6B4T7	Dual-specificity RNA methyltransferase RlmN OS=Salmonella typhimurium (strain 14028s / SGSC 2262) GN=yfgB PE=3 SV=1	43.51	4	3	1	3	9.8	0	19.07	27720000	14067000	13652000	2119200	488130	1631000	742830	38700	704130	24858000	13541000	11317000
A0A0F6B4T8	Nucleoside diphosphate kinase OS=Salmonella typhimurium (strain 14028s / SGSC 2262) GN=ndk PE=3 SV=1	15.521	7	7	7	7	59.4	0	146.53	198890000	100440000	98449000	72217000	36344000	35873000	74754000	38440000	36314000	51917000	25654000	26262000	0.71854
A0A0F6B4U5	Putative inner membrane lipoprotein OS=Salmonella typhimurium (strain 14028s / SGSC 2262) GN=STM14_3105 PE=4 SV=1	179.67	24	17	13	10	20.9	0	75.673	33432000	15393000	18039000	8725400	3885400	4840000	20807000	9669200	11138000	3899400	1838100	2061300	0.571733
A0A0F6B4U6	Sulfurtransferase OS=Salmonella typhimurium (strain 14028s / SGSC 2262) GN=sseA PE=4 SV=1	30.831	7	6	5	5	30.7	0	48.966	33434000	22544000	10890000	11313000	7898900	3414000	8719600	5852700	2866900	13401000	8792400	4609000	0.341457
A0A0F6B4V1	Peptidase B OS=Salmonella typhimurium (strain 14028s / SGSC 2262) GN=pepB PE=3 SV=1	46.355	11	9	11	10	40.5	0	139.7	77215000	52067000	25148000	20295000	14018000	6277400	27337000	18189000	9147900	29583000	19861000	9722500	0.367003
A0A0F6B4V3	Electron carrer protein OS=Salmonella typhimurium (strain 14028s / SGSC 2262) GN=fdx PE=4 SV=1	12.389	3	2	3	2	44.1	0	21.89	48480000	24195000	24285000	15506000	7850500	7655100	15485000	7600100	7884400	17490000	8744800	8745000	0.983273
A0A0F6B4V4	Chaperone protein HscA OS=Salmonella typhimurium (strain 14028s / SGSC 2262) GN=hscA PE=3 SV=1	65.65	13	3	6	10	24.2	0	47.145	34890000	13384000	21506000	8605000	3495800	5109200	11054000	3983500	7070900	15231000	5904400	9326200	1.1114
A0A0F6B4V5	Co-chaperone protein HscB OS=Salmonella typhimurium (strain 14028s / SGSC 2262) GN=hscB PE=3 SV=1	19.98	4	4	4	4	33.3	0	24.632	14683000	8126000	6557200	4634400	2678700	1955700	4869300	2688100	2181200	5179600	2759200	2420400	0.83769
A0A0F6B4V6	Iron-binding protein IscA OS=Salmonella typhimurium (strain 14028s / SGSC 2262) GN=iscA PE=3 SV=1	11.504	2	2	1	1	17.8	0.0006592	3.8327	2320300	683050	1637300	1187300	315810	871470	544750	187030	357720	588280	180210	408080
A0A0F6B4V7	Scaffold protein OS=Salmonella typhimurium (strain 14028s / SGSC 2262) GN=nifU PE=4 SV=1	13.82	5	5	5	4	35.2	0	56.934	25676000	9801900	15874000	10121000	4088800	6031700	8143800	3001600	5142200	7411600	2711500	4700000	1.6419
A0A0F6B4V8	Cysteine desulfurase IscS OS=Salmonella typhimurium (strain 14028s / SGSC 2262) GN=nifS PE=3 SV=1	45.092	17	17	16	17	47.3	0	270.89	349510000	104020000	245490000	118990000	36086000	82907000	119260000	33704000	85554000	111260000	34232000	77025000	1.06527
A0A0F6B4W0	HTH-type transcriptional regulator IscR OS=Salmonella typhimurium (strain 14028s / SGSC 2262) GN=yfhP PE=3 SV=1	17.39	5	4	5	4	51.2	0	23.828	16219000	9308600	6910700	3230800	2027900	1202900	9790200	5376300	4413900	3198300	1904400	1293800	0.86214
A0A0F6B4W1	tRNA (cytidine/uridine-2-O-)-methyltransferase TrmJ OS=Salmonella typhimurium (strain 14028s / SGSC 2262) GN=trmJ PE=4 SV=1	26.613	3	3	2	3	17.3	0	28.789	22273000	8328700	13944000	7605100	2678900	4926300	7469800	2940200	4529600	7197700	2709700	4488000	1.14373
A0A0F6B4W4	Inositol monophosphatase OS=Salmonella typhimurium (strain 14028s / SGSC 2262) GN=suhB PE=4 SV=1	29.158	9	8	6	7	44.6	0	153.27	80031000	24555000	55476000	27688000	8319900	19368000	28786000	9567800	19218000	23557000	6667800	16889000	1.8769
A0A0F6B4X3	Serine hydroxymethyltransferase OS=Salmonella typhimurium (strain 14028s / SGSC 2262) GN=glyA PE=3 SV=1	45.454	31	29	28	29	53	0	323.31	1169700000	450030000	719630000	392200000	153340000	238860000	370710000	140170000	230540000	406750000	156530000	250220000	1.19447
A0A0F6B4Y0	Nitrogen regulatory protein P-II 1 OS=Salmonella typhimurium (strain 14028s / SGSC 2262) GN=glnB PE=3 SV=1	12.425	4	4	4	4	31.2	0	10.29	38976000	17671000	21306000	14229000	6706800	7522200	13791000	6256800	7534200	10956000	4707000	6249400	0.934077
A0A0F6B4Y1	Putative transcriptional regulator OS=Salmonella typhimurium (strain 14028s / SGSC 2262) GN=yfhA PE=4 SV=1	49.358	8	3	4	5	23.4	0	6.1749	7467100	3643400	3823700	2390000	1154800	1235200	2029300	831200	1198100	3047800	1657500	1390300	0.69693
A0A0F6B4Y2	Uncharacterized protein OS=Salmonella typhimurium (strain 14028s / SGSC 2262) GN=yfhG PE=4 SV=1	28.346	1	0	0	1	11	0.0018645	2.2349	1138800	603790	535000	0	0	0	0	0	0	1138800	603790	535000
A0A0F6B4Y5	Phosphoribosylformylglycinamidine synthase OS=Salmonella typhimurium (strain 14028s / SGSC 2262) GN=purG PE=3 SV=1	141.47	43	38	31	30	44.8	0	323.31	147840000	27532000	120310000	54934000	9910900	45023000	40177000	7025700	33151000	52732000	10595000	42137000	3.6553
A0A0F6B4Z8	Pyridoxine 5-phosphate synthase OS=Salmonella typhimurium (strain 14028s / SGSC 2262) GN=pdxJ PE=3 SV=1	26.343	10	9	7	8	53.9	0	83.85	76202000	33261000	42941000	39150000	16178000	22972000	18341000	7546300	10795000	18712000	9537000	9174900	1.04767
A0A0F6B500	GTPase Era OS=Salmonella typhimurium (strain 14028s / SGSC 2262) GN=era PE=3 SV=1	33.882	3	1	2	0	10	0.00065317	3.5383	2596000	904400	1691600	168260	36389	131870	2427700	868010	1559700	0	0	0
A0A0F6B501	Ribonuclease 3 OS=Salmonella typhimurium (strain 14028s / SGSC 2262) GN=rnc PE=3 SV=1	25.505	5	2	4	4	17.3	0	5.3962	34603000	17447000	17155000	2004500	709620	1294800	15620000	7999000	7621300	16978000	8738500	8239300	1.4789
A0A0F6B502	Signal peptidase I OS=Salmonella typhimurium (strain 14028s / SGSC 2262) GN=lepB PE=3 SV=1	35.778	5	4	5	5	19.8	0	78.492	54427000	21546000	32882000	15513000	6377800	9135100	17195000	7341400	9853800	21719000	7826600	13893000	0.980677
A0A0F6B503	Elongation factor 4 OS=Salmonella typhimurium (strain 14028s / SGSC 2262) GN=lepA PE=3 SV=1	66.538	12	7	9	9	20.9	0	32.26	48341000	17651000	30690000	14009000	5292300	8716400	18301000	6569500	11731000	16032000	5789400	10242000	1.46713
A0A0F6B549	Uncharacterized protein OS=Salmonella typhimurium (strain 14028s / SGSC 2262) GN=STM14_3211 PE=4 SV=1	23.761	5	2	4	4	24.8	0	7.7325	26065000	16139000	9925800	8128300	4814100	3314200	8603000	6043900	2559100	9333500	5281000	4052500	0.522307
A0A0F6B555	Putative regulator OS=Salmonella typhimurium (strain 14028s / SGSC 2262) GN=STM14_3217 PE=4 SV=1	13.844	1	1	1	1	10.9	0.0024661	2.1095	2444500	1395300	1049200	955560	533160	422400	743950	432320	311630	745010	429800	315210
A0A0F6B557	Uncharacterized protein OS=Salmonella typhimurium (strain 14028s / SGSC 2262) GN=STM14_3219 PE=4 SV=1	11.957	4	3	2	3	40.2	0	26.127	30163000	18446000	11717000	12295000	7388300	4907000	8518200	5213200	3305000	9349300	5844100	3505200	0.422887
A0A0F6B566	Integrase-like protein OS=Salmonella typhimurium (strain 14028s / SGSC 2262) GN=STM14_3228 PE=4 SV=1	48.058	2	0	1	2	5.1	0.0024631	2.0404	12522000	1550700	10971000	0	0	0	976310	298480	677830	11546000	1252200	10294000
A0A0F6B572	L-aspartate oxidase OS=Salmonella typhimurium (strain 14028s / SGSC 2262) GN=nadB PE=3 SV=1	60.109	3	0	2	1	7.2	0	4.2519	5123200	2466500	2656700	0	0	0	4435200	2311900	2123300	688020	154590	533430
A0A0F6B575	ATP-dependent RNA helicase SrmB OS=Salmonella typhimurium (strain 14028s / SGSC 2262) GN=srmB PE=3 SV=1	50.056	13	11	9	10	37.4	0	80.881	75605000	27275000	48331000	26293000	9122800	17170000	22159000	8189000	13970000	27153000	9963000	17190000	1.3805
A0A0F6B578	Autonomous glycyl radical cofactor OS=Salmonella typhimurium (strain 14028s / SGSC 2262) GN=yfiD PE=3 SV=1	14.344	17	15	14	15	95.3	0	259.19	1005000000	223390000	781660000	338430000	74345000	264090000	338830000	75527000	263310000	327780000	73515000	254260000	2.68413
A0A0F6B579	Uracil-DNA glycosylase OS=Salmonella typhimurium (strain 14028s / SGSC 2262) GN=ung PE=3 SV=1	25.48	2	1	2	1	11.4	0.0006566	3.6954	5290900	2612000	2678900	1301400	763230	538210	2225300	921130	1304200	1764200	927650	836550
A0A0F6B580	Putative methyltransferase OS=Salmonella typhimurium (strain 14028s / SGSC 2262) GN=yfiF PE=4 SV=1	38.077	8	5	5	7	26.4	0	37.792	25985000	12119000	13866000	4421700	2713800	1707900	8700800	3779400	4921400	12862000	5625900	7236200	1.29242
A0A0F6B581	Thioredoxin 2 OS=Salmonella typhimurium (strain 14028s / SGSC 2262) GN=trxC PE=4 SV=1	15.56	2	2	2	2	14.4	0.00066138	3.9448	3658600	717390	2941200	1206200	222560	983610	1019500	197650	821830	1432900	297190	1135700	4.5885
A0A0F6B583	Putative acetyl-CoA synthetase OS=Salmonella typhimurium (strain 14028s / SGSC 2262) GN=yfiQ PE=4 SV=1	97.766	5	2	3	2	7.8	0	7.4904	5908500	3865600	2042800	1475000	939110	535900	2699400	1688700	1010700	1734000	1237800	496200	0.328113
A0A0F6B585	CDP-diacylglycerol--serine O-phosphatidyltransferase OS=Salmonella typhimurium (strain 14028s / SGSC 2262) GN=pssA PE=3 SV=1	52.733	5	5	4	5	18	0	51.747	21084000	7754200	13330000	7611300	2936900	4674300	5932800	1938800	3994000	7539700	2878400	4661300	1.09207
A0A0F6B588	Putative cytoplasmic protein OS=Salmonella typhimurium (strain 14028s / SGSC 2262) GN=STM14_3253 PE=4 SV=1	17.917	1	1	1	1	11.3	0.0018657	2.2512	5778200	2353900	3424200	2416100	789820	1626300	2276400	642390	1634000	1085600	921700	163920
A0A0F6B592	Chaperone protein ClpB OS=Salmonella typhimurium (strain 14028s / SGSC 2262) GN=clpB PE=3 SV=1	95.436	82	67	69	70	80.4	0	323.31	2043800000	1475700000	568130000	705500000	511660000	193830000	615540000	440410000	175140000	722750000	523580000	199170000	0.28324
A0A0F6B593	Laccase domain protein OS=Salmonella typhimurium (strain 14028s / SGSC 2262) GN=yfiH PE=3 SV=1	26.428	4	2	2	3	23.5	0	6.8874	6763600	3928400	2835100	2199100	1060100	1139000	2297700	1360100	937620	2266800	1508300	758480	0.606767
A0A0F6B594	Pseudouridine synthase OS=Salmonella typhimurium (strain 14028s / SGSC 2262) GN=rluD PE=3 SV=1	37.1	7	7	3	4	27.6	0	10.808	16162000	8256300	7906000	7171300	3496400	3674900	4029900	1999500	2030400	4961100	2760400	2200700	0.52177
A0A0F6B595	Outer membrane protein assembly factor BamD OS=Salmonella typhimurium (strain 14028s / SGSC 2262) GN=yfiO PE=3 SV=1	27.826	13	13	12	12	57.1	0	164.71	176690000	82416000	94274000	60515000	27995000	32520000	58306000	26914000	31393000	57868000	27507000	30361000	0.810903
A0A0F6B596	Translation inhibitor protein RaiA OS=Salmonella typhimurium (strain 14028s / SGSC 2262) GN=yfiA PE=4 SV=1	12.652	5	4	5	2	43.8	0	59.829	9041600	1545200	7496500	4241700	811240	3430400	3862600	580910	3281700	937360	153000	784350	4.8986
A0A0F6B598	Bifunctional chorismate mutase/prephenate dehydratase OS=Salmonella typhimurium (strain 14028s / SGSC 2262) GN=pheA PE=4 SV=1	42.823	6	6	4	5	18.4	0	58.883	94226000	34514000	59713000	23883000	9214900	14668000	32190000	11070000	21120000	38154000	14229000	23925000	0.590903
A0A0F6B5A0	T-protein OS=Salmonella typhimurium (strain 14028s / SGSC 2262) GN=tyrA PE=4 SV=1	41.914	8	7	7	7	23.6	0	16.407	76315000	26809000	49507000	21265000	7383700	13881000	24740000	8712100	16028000	30311000	10713000	19598000	2.28047
A0A0F6B5A1	Phospho-2-dehydro-3-deoxyheptonate aldolase OS=Salmonella typhimurium (strain 14028s / SGSC 2262) GN=aroF PE=3 SV=1	38.713	16	15	14	16	54.8	0	318.03	486000000	49529000	436470000	152180000	16833000	135350000	158810000	17291000	141520000	175000000	15405000	159600000	17.49
A0A0F6B5A6	50S ribosomal protein L19 OS=Salmonella typhimurium (strain 14028s / SGSC 2262) GN=rplS PE=3 SV=1	13.13	11	10	9	8	67	0	148.34	250770000	90704000	160060000	107290000	38039000	69247000	83699000	30666000	53033000	59782000	21999000	37783000	1.49703
A0A0F6B5A7	tRNA (guanine-N(1)-)-methyltransferase OS=Salmonella typhimurium (strain 14028s / SGSC 2262) GN=trmD PE=3 SV=1	28.348	3	3	2	3	11.8	0	6.6059	5463300	1672800	3790400	1556200	479580	1076700	1189800	316570	873230	2717200	876690	1840600	2.04367
A0A0F6B5A8	Ribosome maturation factor RimM OS=Salmonella typhimurium (strain 14028s / SGSC 2262) GN=rimM PE=3 SV=1	20.468	9	8	8	7	50	0	34.746	56245000	15286000	40959000	19180000	5226800	13953000	17971000	5099800	12872000	19094000	4959700	14134000	2.40687
A0A0F6B5A9	30S ribosomal protein S16 OS=Salmonella typhimurium (strain 14028s / SGSC 2262) GN=rpsP PE=3 SV=1	9.2345	4	4	4	4	69.5	0	23.304	49559000	6389400	43169000	17394000	2183700	15210000	16819000	2184100	14635000	15345000	2021600	13324000	6.33193
A0A0F6B5B1	Signal recognition particle protein OS=Salmonella typhimurium (strain 14028s / SGSC 2262) GN=ffh PE=3 SV=1	49.799	19	15	16	16	45	0	65.287	144250000	57850000	86403000	46576000	19674000	26903000	46845000	18561000	28284000	50831000	19615000	31216000	1.1245
A0A0F6B5B4	Uncharacterized protein OS=Salmonella typhimurium (strain 14028s / SGSC 2262) GN=yfjD PE=4 SV=1	44.876	3	1	2	2	9.8	0.0042631	1.8311	5203700	1872500	3331300	718660	242310	476350	1313100	376800	936280	3172000	1253300	1918600
A0A0F6B5B5	Putative cytoplasmic protein OS=Salmonella typhimurium (strain 14028s / SGSC 2262) GN=STM14_3285 PE=4 SV=1	23.244	1	1	1	1	8.5	0	9.667	3821900	2487200	1334700	948980	580030	368950	1929200	1353800	575420	943710	553380	390340
A0A0F6B5B6	Protein GrpE OS=Salmonella typhimurium (strain 14028s / SGSC 2262) GN=grpE PE=3 SV=1	21.841	10	9	10	9	44.4	0	30.291	88959000	48054000	40905000	25072000	13133000	11939000	31173000	17558000	13615000	32714000	17364000	15351000	0.734653
A0A0F6B5B9	Outer membrane protein assembly factor BamE OS=Salmonella typhimurium (strain 14028s / SGSC 2262) GN=smpA PE=3 SV=1	12.345	2	1	1	2	45.5	0	19.817	13120000	9796300	3323700	4333200	3246800	1086500	4519500	3618500	901070	4267300	2931100	1336200
A0A0F6B5C3	SsrA-binding protein OS=Salmonella typhimurium (strain 14028s / SGSC 2262) GN=smpB PE=3 SV=1	18.232	2	2	1	1	15	0.0042709	1.8622	6596700	2771300	3825400	3106000	1369200	1736700	3490700	1402000	2088700	0	0	0
A0A0F6B5D8	Putative ATPase OS=Salmonella typhimurium (strain 14028s / SGSC 2262) GN=STM14_3310 PE=4 SV=1	49.831	4	2	2	3	19.7	0	6.7844	12232000	6291000	5941300	5592900	2978900	2614000	3575200	1585700	1989500	3064100	1726300	1337800	0.839613
A0A0F6B5E1	Putative transcriptional regulator OS=Salmonella typhimurium (strain 14028s / SGSC 2262) GN=STM14_3313 PE=4 SV=1	13.076	1	1	1	1	20.3	0	7.5925	3010600	954480	2056100	1298200	422830	875420	898930	299670	599260	813390	231980	581410
A0A0F6B5G0	Putative DNA/RNA helicase OS=Salmonella typhimurium (strain 14028s / SGSC 2262) GN=STM14_3334 PE=4 SV=1	75.998	5	5	4	4	10	0	26.917	18689000	10854000	7835300	6130700	3477600	2653100	6035900	3562600	2473300	6522400	3813600	2708900	0.523727
A0A0F6B5H1	Putative ABC transporter protein OS=Salmonella typhimurium (strain 14028s / SGSC 2262) GN=iroC PE=3 SV=1	131.65	3	1	1	2	3	0.0036765	1.9324	3443500	1374400	2069100	1025800	380620	645180	655190	339270	315910	1762500	654540	1108000
A0A0F6B5H5	Secreted effector protein OS=Salmonella typhimurium (strain 14028s / SGSC 2262) GN=pipB2 PE=4 SV=1	37.274	7	7	7	7	23.1	0	175.51	40977000	31373000	9603600	16673000	12436000	4237400	13834000	10268000	3566100	10469000	8669300	1800200	0.259183
A0A0F6B5J2	Succinate-semialdehyde dehydrogenase I OS=Salmonella typhimurium (strain 14028s / SGSC 2262) GN=gabD PE=3 SV=1	51.848	5	3	4	2	14.9	0	18.136	21998000	14465000	7532800	5195400	2957200	2238200	8778600	5949900	2828600	8024100	5558100	2466100	0.498873
A0A0F6B5J3	4-aminobutyrate aminotransferase OS=Salmonella typhimurium (strain 14028s / SGSC 2262) GN=gabT PE=3 SV=1	45.636	3	3	1	2	10.1	0	50.207	9877600	8176700	1700900	6110600	5213800	896770	1137900	960820	177060	2629100	2002100	627030
A0A0F6B5J6	Uncharacterized protein OS=Salmonella typhimurium (strain 14028s / SGSC 2262) GN=ygaU PE=4 SV=1	16.121	20	18	19	20	94	0	323.31	800930000	708970000	91957000	268400000	237310000	31090000	274990000	247140000	27852000	257530000	224520000	33016000	0.098362
A0A0F6B5K0	Putative rhodanese-like sulfurtransferase OS=Salmonella typhimurium (strain 14028s / SGSC 2262) GN=ygaP PE=4 SV=1	18.593	3	3	2	2	28.6	0	11.134	5533000	3105600	2427300	2696700	1507000	1189700	1923000	1063800	859280	913180	534850	378330	1.03278
A0A0F6B5K2	DNA-binding protein OS=Salmonella typhimurium (strain 14028s / SGSC 2262) GN=stpA PE=3 SV=1	15.488	13	11	13	11	78.2	0	231.98	365060000	145390000	219670000	129130000	51151000	77977000	121060000	48431000	72631000	114870000	45805000	69064000	1.37637
A0A0F6B5K8	Uncharacterized protein OS=Salmonella typhimurium (strain 14028s / SGSC 2262) GN=ygaM PE=4 SV=1	12.36	5	3	4	5	22.3	0	26.456	10026000	7979100	2046600	2560300	1994600	565630	3522600	2789200	733380	3942700	3195200	747540	0.238347
A0A0F6B5L8	Glycine betaine transporter periplasmic subunit OS=Salmonella typhimurium (strain 14028s / SGSC 2262) GN=proX PE=4 SV=1	36.153	3	3	2	1	16	0	5.406	12910000	6256000	6653900	5614500	2537300	3077300	4805100	2620300	2184800	2490100	1098400	1391800	1.29857
A0A0F6B5M2	Transcriptional repressor MprA OS=Salmonella typhimurium (strain 14028s / SGSC 2262) GN=emrR PE=4 SV=1	20.537	7	7	6	6	33.5	0	59.786	43206000	19316000	23890000	13079000	5694200	7385000	14693000	6565000	8128200	15433000	7056600	8376600	1.3354
A0A0F6B5M4	Multidrug resistance secretion protein OS=Salmonella typhimurium (strain 14028s / SGSC 2262) GN=emrA PE=4 SV=1	42.501	3	3	2	2	13.6	0	15.542	7444600	4032400	3412300	3651600	1737300	1914300	1977100	1061200	915850	1816000	1233800	582160	0.707123
A0A0F6B5M7	S-ribosylhomocysteine lyase OS=Salmonella typhimurium (strain 14028s / SGSC 2262) GN=luxS PE=3 SV=1	19.308	14	13	14	12	55	0	70.425	233560000	126610000	106950000	79738000	43670000	36068000	84278000	45366000	38913000	69543000	37576000	31967000	0.887867
A0A0F6B5M8	Glutamate--cysteine ligase OS=Salmonella typhimurium (strain 14028s / SGSC 2262) GN=gshA PE=3 SV=1	58.383	10	10	9	9	24.3	0	196.21	104080000	47830000	56250000	37116000	17431000	19685000	31060000	14059000	17001000	35904000	16340000	19564000	0.7866
A0A0F6B5N0	Fructose-1-phosphatase OS=Salmonella typhimurium (strain 14028s / SGSC 2262) GN=yqaB PE=4 SV=1	20.721	4	4	4	2	21.8	0	19.849	9266800	4058000	5208800	4039200	1777900	2261300	2518400	1106200	1412200	2709200	1174000	1535300	1.33743
A0A0F6B5N2	Carbon storage regulator OS=Salmonella typhimurium (strain 14028s / SGSC 2262) GN=csrA PE=3 SV=1	6.8558	1	0	1	1	19.7	0.00064144	3.0072	557200	125950	431250	0	0	0	246690	64120	182570	310510	61830	248680
A0A0F6B5N3	Alanine--tRNA ligase OS=Salmonella typhimurium (strain 14028s / SGSC 2262) GN=alaS PE=3 SV=1	95.898	62	58	55	50	68.2	0	323.31	899360000	337490000	561870000	326900000	123390000	203510000	280280000	105250000	175030000	292180000	108850000	183330000	1.2873
A0A0F6B5N7	Protein RecA OS=Salmonella typhimurium (strain 14028s / SGSC 2262) GN=recA PE=3 SV=1	37.944	18	16	16	13	47	0	245.23	382980000	195390000	187590000	135450000	68884000	66567000	133410000	66184000	67224000	114120000	60322000	53797000	0.57076
A0A0F6B5N8	Competence damage-inducible protein A OS=Salmonella typhimurium (strain 14028s / SGSC 2262) GN=ygaD PE=4 SV=1	17.554	3	2	3	3	25.5	0	51.672	9376200	6625400	2750700	3476500	2489200	987310	3409500	2345500	1063900	2490200	1790700	699480	0.799193
A0A0F6B5P0	Murein hydrolase B OS=Salmonella typhimurium (strain 14028s / SGSC 2262) GN=mltB PE=4 SV=1	39.981	5	5	3	4	21.2	0	39.148	18640000	11653000	6987000	6677300	4510300	2167000	6191900	3552700	2639200	5771200	3590400	2180800	0.510063
A0A0F6B5P9	Arabinose 5-phosphate isomerase OS=Salmonella typhimurium (strain 14028s / SGSC 2262) GN=gutQ PE=3 SV=1	34.134	3	2	1	3	8.7	0.00066094	3.9219	2356600	1239200	1117400	1189200	597300	591910	562720	369560	193160	604700	272350	332360
A0A0F6B5Q0	Anaerobic nitric oxide reductase transcription regulator NorR OS=Salmonella typhimurium (strain 14028s / SGSC 2262) GN=ygaA PE=3 SV=1	55.374	2	2	1	1	4.7	0	5.4887	17144000	2896900	14247000	5349000	1351800	3997100	3680100	217980	3462100	8114500	1327100	6787400	11.2013
A0A0F6B5Q4	Hydrogenase maturation protein OS=Salmonella typhimurium (strain 14028s / SGSC 2262) GN=hypF PE=4 SV=1	81.101	1	1	1	1	1.5	0.0012715	2.8169	1564700	630720	934000	506410	170610	335810	452090	216520	235570	606220	243600	362620
A0A0F6B5Q9	Hydrogenase 3 maturation protease OS=Salmonella typhimurium (strain 14028s / SGSC 2262) GN=hycI PE=4 SV=1	16.994	1	1	1	1	10.9	0	4.1913	2744800	1823700	921170	965930	666060	299870	1034300	678750	355510	744640	478840	265800
A0A0F6B5S1	Hydrogenase nickel incorporation protein HypB OS=Salmonella typhimurium (strain 14028s / SGSC 2262) GN=hypB PE=4 SV=1	31.392	3	3	3	3	14.8	0	10.731	22454000	7605400	14848000	6455200	2134400	4320800	7219100	2438200	4780900	8779600	3032800	5746800	2.01993
A0A0F6B5S4	Putative hydrogenase formation protein OS=Salmonella typhimurium (strain 14028s / SGSC 2262) GN=hypE PE=4 SV=1	35.322	3	1	2	2	10.4	0	9.9492	4789600	2255300	2534300	217350	66707	150650	2215500	1093000	1122400	2356800	1095600	1261200
A0A0F6B5S5	Formate hydrogen-lyase transcriptional activator OS=Salmonella typhimurium (strain 14028s / SGSC 2262) GN=fhlA PE=4 SV=1	82.504	4	1	2	3	6.7	0	5.5262	3721000	2311000	1409900	148520	74339	74178	1362600	848390	514250	2209800	1388300	821500
A0A0F6B5S8	Putative periplasmic binding protein OS=Salmonella typhimurium (strain 14028s / SGSC 2262) GN=sitA PE=3 SV=1	33.722	5	3	4	3	32.1	0	69.447	8889000	6727900	2161100	3319100	2680300	638770	2328800	1666300	662460	3241000	2381200	859850	0.323297
A0A0F6B5U6	Protein tyrosine phosphatase/GTPase activating protein OS=Salmonella typhimurium (strain 14028s / SGSC 2262) GN=sptP PE=4 SV=1	60.047	5	5	4	4	11.2	0	31.406	11975000	1891300	10083000	4782600	630260	4152300	3580200	733050	2847200	3611900	527960	3083900	3.979
A0A0F6B5X4	Putative acetyltransferase OS=Salmonella typhimurium (strain 14028s / SGSC 2262) GN=STM14_3506 PE=4 SV=1	19.07	5	4	3	3	45.1	0	10.748	12028000	7746200	4281500	3544900	2317200	1227700	1693300	1208100	485150	6789500	4220800	2568700	0.366883
A0A0F6B5X8	DNA mismatch repair protein MutS OS=Salmonella typhimurium (strain 14028s / SGSC 2262) GN=mutS PE=3 SV=1	95.406	31	27	21	27	46.4	0	137.6	84783000	27200000	57583000	31059000	10003000	21056000	25672000	8018200	17654000	28052000	9178300	18873000	1.46377
A0A0F6B5Z3	Lipoprotein NlpD OS=Salmonella typhimurium (strain 14028s / SGSC 2262) GN=nlpD PE=4 SV=1	39.641	7	7	6	6	27.6	0	38.973	26505000	14400000	12105000	7664000	4982200	2681800	8874100	3858400	5015700	9966800	5559200	4407500	0.441037
A0A0F6B5Z5	Protein-L-isoaspartate O-methyltransferase OS=Salmonella typhimurium (strain 14028s / SGSC 2262) GN=pcm PE=3 SV=1	23.191	4	3	2	2	25.5	0	10.312	6615200	3653100	2962200	2939400	1499600	1439800	1644800	997070	647760	2031000	1156400	874590	0.805647
A0A0F6B5Z6	5/3-nucleotidase SurE OS=Salmonella typhimurium (strain 14028s / SGSC 2262) GN=surE PE=3 SV=1	26.98	3	2	1	2	19.4	0.0030675	1.9541	30547000	19410000	11136000	913250	325560	587690	2376000	913110	1462800	27257000	18172000	9085800
A0A0F6B5Z7	tRNA pseudouridine synthase D OS=Salmonella typhimurium (strain 14028s / SGSC 2262) GN=truD PE=3 SV=1	39.332	5	4	5	4	25.5	0	46.167	18367000	9039700	9327600	5602800	2774900	2827900	7170800	3570100	3600700	5593600	2694700	2899000	1.01534
A0A0F6B5Z8	2-C-methyl-D-erythritol 2,4-cyclodiphosphate synthase OS=Salmonella typhimurium (strain 14028s / SGSC 2262) GN=ispF PE=3 SV=1	16.899	2	2	2	2	16.4	0	33.693	12915000	8306300	4608600	5311100	3540800	1770400	4219200	2626700	1592500	3384500	2138800	1245700	0.473897
A0A0F6B5Z9	2-C-methyl-D-erythritol 4-phosphate cytidylyltransferase OS=Salmonella typhimurium (strain 14028s / SGSC 2262) GN=ispD PE=3 SV=1	25.755	1	1	1	1	6.8	0	10.507	4255000	1983200	2271800	1363600	625580	738010	1567300	782710	784580	1324100	574900	749230
A0A0F6B600	Cell division protein FtsB OS=Salmonella typhimurium (strain 14028s / SGSC 2262) GN=ftsB PE=3 SV=1	11.575	1	1	1	1	13.6	0	7.1848	504700	331770	172930	212960	151060	61898	155890	100590	55295	135850	80117	55737
A0A0F6B603	Adenylyl-sulfate kinase OS=Salmonella typhimurium (strain 14028s / SGSC 2262) GN=cysC PE=3 SV=1	22.385	5	5	4	4	36.8	0	62.66	56896000	9687800	47208000	20041000	3898800	16142000	20540000	3243600	17296000	16315000	2545400	13770000	4.42007
A0A0F6B604	Sulfate adenylyltransferase subunit 1 OS=Salmonella typhimurium (strain 14028s / SGSC 2262) GN=cysN PE=3 SV=1	53.162	27	25	24	21	59.5	0	323.31	918710000	189670000	729040000	292730000	48025000	244710000	278030000	55671000	222360000	347950000	85975000	261970000	4.86403
A0A0F6B605	Sulfate adenylyltransferase subunit 2 OS=Salmonella typhimurium (strain 14028s / SGSC 2262) GN=cysD PE=3 SV=1	35.176	12	11	10	10	47.7	0	96.16	101830000	14511000	87318000	32791000	5465000	27326000	27012000	3801800	23210000	42026000	5243900	36782000	5.3394
A0A0F6B617	Phosphoadenosine phosphosulfate reductase OS=Salmonella typhimurium (strain 14028s / SGSC 2262) GN=cysH PE=3 SV=1	28.027	13	9	9	13	48.4	0	83.211	125010000	30884000	94128000	41638000	10263000	31375000	39635000	9289300	30346000	43739000	11331000	32407000	1.9509
A0A0F6B618	Sulfite reductase [NADPH] hemoprotein beta-component OS=Salmonella typhimurium (strain 14028s / SGSC 2262) GN=cysI PE=3 SV=1	64.022	34	29	27	30	67	0	323.31	634730000	116880000	517850000	213430000	37405000	176030000	209980000	36038000	173940000	211320000	43442000	167880000	3.47913
A0A0F6B619	Sulfite reductase [NADPH] flavoprotein alpha-component OS=Salmonella typhimurium (strain 14028s / SGSC 2262) GN=cysJ PE=3 SV=1	66.483	23	22	19	17	54.3	0	323.31	361180000	59425000	301760000	145120000	23854000	121270000	106920000	17123000	89793000	109140000	18448000	90694000	3.1953
A0A0F6B622	7-carboxy-7-deazaguanine synthase OS=Salmonella typhimurium (strain 14028s / SGSC 2262) GN=ygcF PE=3 SV=1	24.993	5	4	3	4	27.8	0	54.577	19405000	9598400	9806700	6198300	3168600	3029700	6008400	3023500	2984800	7198400	3406300	3792100	0.917957
A0A0F6B623	Enolase OS=Salmonella typhimurium (strain 14028s / SGSC 2262) GN=eno PE=3 SV=1	45.598	46	41	38	43	92.4	0	323.31	6816000000	3985100000	2830800000	2212500000	1274700000	937790000	2172800000	1246400000	926390000	2430600000	1464000000	966680000	0.456047
A0A0F6B624	CTP synthase OS=Salmonella typhimurium (strain 14028s / SGSC 2262) GN=pyrG PE=3 SV=1	60.121	22	20	16	13	39.6	0	123.77	340940000	105600000	235340000	127440000	41840000	85599000	101220000	27972000	73246000	112290000	35790000	76495000	1.438
A0A0F6B625	Nucleoside triphosphate pyrophosphohydrolase OS=Salmonella typhimurium (strain 14028s / SGSC 2262) GN=mazG PE=4 SV=1	30.83	4	3	3	3	25.9	0	20.639	6794300	2824400	3969900	2551500	1077800	1473700	2456400	1085600	1370800	1786400	660930	1125500	1.25767
A0A0F6B630	GDP/GTP pyrophosphokinase OS=Salmonella typhimurium (strain 14028s / SGSC 2262) GN=relA PE=3 SV=1	84.113	19	14	10	12	33.2	0	67.177	63285000	24027000	39258000	25011000	9518600	15492000	16866000	6337400	10528000	21409000	8171300	13237000	1.27047
A0A0F6B632	Histidine kinase OS=Salmonella typhimurium (strain 14028s / SGSC 2262) GN=barA PE=4 SV=1	102.57	3	3	2	3	5.7	0	19.232	10066000	4506400	5559200	4725000	2241600	2483300	1102200	413730	688510	4238400	1851000	2387400	0.94155
A0A0F6B638	Flavodoxin OS=Salmonella typhimurium (strain 14028s / SGSC 2262) GN=STM14_3572 PE=4 SV=1	16.249	2	2	2	1	27.5	0	15.132	4563300	1455100	3108200	1502400	358610	1143800	1789800	536380	1253500	1271000	560090	710910
A0A0F6B641	Protein Syd OS=Salmonella typhimurium (strain 14028s / SGSC 2262) GN=syd PE=3 SV=1	20.518	2	0	2	1	17.1	0	12.997	2090000	1018700	1071300	0	0	0	1176900	537300	639640	913070	481370	431700
A0A0F6B642	NADPH-dependent 7-cyano-7-deazaguanine reductase OS=Salmonella typhimurium (strain 14028s / SGSC 2262) GN=queF PE=3 SV=1	32.673	5	4	5	4	23.8	0	55.689	39033000	18519000	20513000	10549000	4507300	6041600	14684000	6987200	7696300	13800000	7024900	6775300	0.75991
A0A0F6B643	Putative nucleotide binding protein OS=Salmonella typhimurium (strain 14028s / SGSC 2262) GN=ygdH PE=4 SV=1	50.753	14	11	11	8	37.9	0	52.637	135190000	54453000	80733000	50068000	20344000	29724000	47382000	20195000	27187000	37736000	13914000	23822000	1.05007
A0A0F6B649	Flap endonuclease Xni OS=Salmonella typhimurium (strain 14028s / SGSC 2262) GN=xni PE=3 SV=1	30.583	3	2	2	3	15.1	0	6.401	9286400	4518600	4767900	2626200	1256100	1370100	3504900	1712600	1792300	3155300	1549900	1605500	1.07527
A0A0F6B657	DNA-binding transcriptional activator FucR OS=Salmonella typhimurium (strain 14028s / SGSC 2262) GN=fucR PE=4 SV=1	26.444	3	0	2	1	15.7	0.0042683	1.8378	1144400	519290	625160	0	0	0	944710	451390	493320	199730	67896	131830
A0A0F6B658	Ribosomal RNA large subunit methyltransferase M OS=Salmonella typhimurium (strain 14028s / SGSC 2262) GN=ygdE PE=3 SV=1	42.02	2	1	2	1	4.6	0.009656	1.5946	2152300	715620	1436700	501850	131480	370370	1069100	359630	709450	581340	224520	356820
A0A0F6B660	DNA-binding transcriptional activator GcvA OS=Salmonella typhimurium (strain 14028s / SGSC 2262) GN=gcvA PE=4 SV=1	34.39	1	1	1	1	4.6	0	4.4712	2269700	1278100	991550	905100	537540	367550	701210	361980	339230	663380	378620	284760
A0A0F6B662	Cysteine sulfinate desulfinase OS=Salmonella typhimurium (strain 14028s / SGSC 2262) GN=csdA PE=4 SV=1	43.169	3	2	2	1	10.5	0	10.691	5289300	2229400	3059900	1024600	394490	630150	2683400	1107600	1575900	1581200	727360	853860	1.6441
A0A0F6B663	Putative FeS center assembly protein OS=Salmonella typhimurium (strain 14028s / SGSC 2262) GN=ygdK PE=4 SV=1	16.022	4	4	3	4	42.9	0	35.137	14366000	6394500	7971000	5114000	2315400	2798600	3871100	1704900	2166200	5380400	2374200	3006200	1.05571
A0A0F6B666	Putative enzyme OS=Salmonella typhimurium (strain 14028s / SGSC 2262) GN=ygdL PE=4 SV=1	28.651	2	1	2	1	6.7	0.0018785	2.4828	2273500	909750	1363700	559610	282450	277160	1207500	456340	751170	506370	170960	335420
A0A0F6B667	Murein transglycosylase A OS=Salmonella typhimurium (strain 14028s / SGSC 2262) GN=mltA PE=4 SV=1	40.27	4	3	3	4	21.1	0	74.904	32627000	12133000	20494000	8154000	2653300	5500800	11500000	4199700	7300800	12973000	5280100	7692700	1.53949
A0A0F6B668	N-acetylmuramoyl-L-alanine amidase OS=Salmonella typhimurium (strain 14028s / SGSC 2262) GN=amiC PE=4 SV=1	45.613	5	4	4	5	14.6	0	66.964	9162200	3161600	6000600	2515500	788420	1727100	1611300	654480	956860	5035400	1718700	3316600	1.28239
A0A0F6B669	Amino-acid acetyltransferase OS=Salmonella typhimurium (strain 14028s / SGSC 2262) GN=argA PE=3 SV=1	49.278	10	8	7	6	19.9	0	53.709	48938000	13179000	35759000	17358000	5304100	12054000	15651000	4590400	11061000	15929000	3284800	12645000	2.6033
A0A0F6B670	RecBCD enzyme subunit RecD OS=Salmonella typhimurium (strain 14028s / SGSC 2262) GN=recD PE=3 SV=1	66.524	5	2	2	2	11.5	0	4.7537	15957000	9466900	6490000	1925300	455590	1469700	11728000	7787400	3940900	2303400	1223900	1079500	1.55486
A0A0F6B672	Protease III OS=Salmonella typhimurium (strain 14028s / SGSC 2262) GN=ptr PE=3 SV=1	107.49	16	13	8	12	18.6	0	42.24	20144000	11062000	9081800	8870800	4784100	4086700	4920200	2463900	2456300	6352500	3813700	2538800	0.581083
A0A0F6B673	RecBCD enzyme subunit RecC OS=Salmonella typhimurium (strain 14028s / SGSC 2262) GN=recC PE=3 SV=1	129.04	3	2	1	2	3.8	0.0012587	2.6175	1190100	567500	622640	763490	409920	353570	167300	65438	101860	259360	92148	167220
A0A0F6B679	Thymidylate synthase OS=Salmonella typhimurium (strain 14028s / SGSC 2262) GN=thyA PE=3 SV=1	30.368	2	1	1	2	11	0.00063857	2.8517	3565400	1752500	1812900	442470	175180	267290	458940	190610	268330	2664000	1386700	1277300
A0A0F6B680	Prolipoprotein diacylglyceryl transferase OS=Salmonella typhimurium (strain 14028s / SGSC 2262) GN=lgt PE=3 SV=1	33.075	1	1	0	1	8.6	0	5.0906	1234400	230510	1003900	589820	95297	494530	0	0	0	644570	135220	509360
A0A0F6B682	Fused phosphoenolpyruvate-protein phosphotransferase PtsP/GAF domain-containing protein OS=Salmonella typhimurium (strain 14028s / SGSC 2262) GN=ptsP PE=4 SV=1	83.626	9	5	7	5	21	0	34.29	24143000	11989000	12154000	7075600	3489300	3586300	10237000	5240600	4996800	6829900	3258800	3571100	0.74673
A0A0F6B694	Putative aldo-keto reductase OS=Salmonella typhimurium (strain 14028s / SGSC 2262) GN=tas PE=4 SV=1	38.563	8	5	4	6	24	0	35.95	39059000	20647000	18412000	14766000	8095000	6671100	12555000	5950300	6604900	11737000	6601800	5135500	0.822727
A0A0F6B696	Bifunctional protein Aas OS=Salmonella typhimurium (strain 14028s / SGSC 2262) GN=aas PE=3 SV=1	80.508	9	6	6	6	16	0	37.7	22857000	8956600	13900000	10929000	4396200	6532400	5074000	1613200	3460800	6854000	2947200	3906800	1.12323
A0A0F6B698	DNA-binding transcriptional regulator GalR OS=Salmonella typhimurium (strain 14028s / SGSC 2262) GN=galR PE=4 SV=1	36.869	2	2	1	2	8.8	0	4.5039	9711900	6067800	3644100	2407900	1666400	741480	3628900	2172800	1456200	3675100	2228700	1446400	0.571077
A0A0F6B6A0	Diaminopimelate decarboxylase OS=Salmonella typhimurium (strain 14028s / SGSC 2262) GN=lysA PE=3 SV=1	45.998	6	4	4	2	19.8	0	20.523	38337000	12033000	26304000	5440300	958350	4481900	17846000	9428400	8417300	15051000	1645800	13405000	2.19944
A0A0F6B6A2	Putative racemase OS=Salmonella typhimurium (strain 14028s / SGSC 2262) GN=ygeA PE=4 SV=1	25.85	1	1	0	0	8.9	0	4.3089	1275100	732780	542270	1275100	732780	542270	0	0	0	0	0	0
A0A0F6B6D1	Isopentenyl-diphosphate Delta-isomerase OS=Salmonella typhimurium (strain 14028s / SGSC 2262) GN=idi PE=3 SV=1	20.781	3	2	2	2	43.6	0.00064267	3.0728	6122800	5544800	577980	4952900	4631700	321220	571650	423600	148040	598270	489550	108720	0.270707
A0A0F6B6D2	Lysine--tRNA ligase OS=Salmonella typhimurium (strain 14028s / SGSC 2262) GN=lysS PE=3 SV=1	57.575	40	36	37	35	71.1	0	323.31	1498600000	400360000	1098200000	519470000	146340000	373130000	488580000	122840000	365740000	490510000	131170000	359330000	1.52157
A0A0F6B6D3	Peptide chain release factor 2 OS=Salmonella typhimurium (strain 14028s / SGSC 2262) GN=prfB PE=3 SV=1	40.129	14	13	10	8	40.2	0	55.016	75586000	24811000	50775000	31561000	10562000	20999000	24301000	8161800	16139000	19724000	6087200	13637000	1.57723
A0A0F6B6D4	SsDNA exonuclease RecJ OS=Salmonella typhimurium (strain 14028s / SGSC 2262) GN=recJ PE=4 SV=1	63.366	3	1	2	2	10.1	0	10.878	6748800	2057500	4691300	2002200	633660	1368500	2279500	588990	1690500	2467100	834900	1632200
A0A0F6B6D5	Thiol:disulfide interchange protein DsbC OS=Salmonella typhimurium (strain 14028s / SGSC 2262) GN=dsbC PE=4 SV=1	25.836	4	3	2	4	21.5	0	77.958	20222000	8898100	11324000	6408600	3024100	3384500	6715800	2844000	3871800	7097600	3030000	4067600	1.16298
A0A0F6B6E1	tRNA-modifying protein YgfZ OS=Salmonella typhimurium (strain 14028s / SGSC 2262) GN=ygfZ PE=3 SV=1	35.971	10	8	7	7	44.5	0	40.544	241450000	121380000	120070000	79867000	38827000	41040000	83297000	42268000	41028000	78284000	40281000	38003000	1.1107
A0A0F6B6E3	UPF0267 protein YqfB OS=Salmonella typhimurium (strain 14028s / SGSC 2262) GN=yqfB PE=3 SV=1	11.899	3	2	3	3	37.9	0	6.3649	5661100	2569300	3091900	1461000	695980	765020	2184100	981670	1202400	2016000	891610	1124400	1.10157
A0A0F6B6E4	6-phospho-beta-glucosidase A OS=Salmonella typhimurium (strain 14028s / SGSC 2262) GN=bglA PE=3 SV=1	55.103	4	4	2	3	9.9	0	11.601	15934000	5762300	10172000	6654400	2552900	4101400	3805500	1397700	2407800	5474500	1811700	3662800	1.04983
A0A0F6B6E7	Glycine dehydrogenase (decarboxylating) OS=Salmonella typhimurium (strain 14028s / SGSC 2262) GN=gcvP PE=3 SV=1	104.29	19	17	17	14	32	0	149.67	143150000	68759000	74392000	56652000	27214000	29438000	40498000	19218000	21280000	46001000	22327000	23674000	0.84702
A0A0F6B6E8	Glycine cleavage system H protein OS=Salmonella typhimurium (strain 14028s / SGSC 2262) GN=gcvH PE=3 SV=1	13.841	5	3	4	4	32.6	0	46.99	37627000	17666000	19961000	16088000	7611500	8476900	10582000	4994300	5588100	10956000	5060300	5896100	1.06961
A0A0F6B6E9	Aminomethyltransferase OS=Salmonella typhimurium (strain 14028s / SGSC 2262) GN=gcvT PE=3 SV=1	40.216	6	6	5	4	22.5	0	30.903	44820000	16853000	27967000	15579000	6318700	9260000	14892000	5617700	9274500	14349000	4916400	9432400	1.97887
A0A0F6B6F2	Uncharacterized protein OS=Salmonella typhimurium (strain 14028s / SGSC 2262) GN=visC PE=4 SV=1	44.008	3	2	2	2	11	0	38.632	11877000	7003500	4873400	2463300	1769000	694280	3672300	2528700	1143600	5741400	2705900	3035500	0.784007
A0A0F6B6F5	Proline aminopeptidase P II OS=Salmonella typhimurium (strain 14028s / SGSC 2262) GN=pepP PE=4 SV=1	49.14	18	14	14	14	42.2	0	77.9	113610000	59268000	54341000	36674000	19963000	16711000	33352000	16195000	17157000	43583000	23111000	20472000	0.69155
A0A0F6B6F6	UPF0149 protein YgfB OS=Salmonella typhimurium (strain 14028s / SGSC 2262) GN=ygfB PE=3 SV=1	21.256	3	1	3	1	20.3	0	13.944	3409100	1522800	1886300	787220	312440	474790	1565800	727310	838530	1056000	483000	573030
A0A0F6B6F7	Cell division protein ZapA OS=Salmonella typhimurium (strain 14028s / SGSC 2262) GN=ygfE PE=3 SV=1	12.523	6	4	5	3	58.7	0	52.286	19344000	7383200	11960000	8775300	3403200	5372100	6906700	2550500	4356200	3661700	1429500	2232200	1.47843
A0A0F6B6F9	D-3-phosphoglycerate dehydrogenase OS=Salmonella typhimurium (strain 14028s / SGSC 2262) GN=serA PE=3 SV=1	43.987	22	21	20	19	43.9	0	323.31	2818700000	963870000	1854800000	846130000	272000000	574130000	872090000	276380000	595700000	1100400000	415490000	684940000	1.3246
A0A0F6B6G1	Ribose-5-phosphate isomerase A OS=Salmonella typhimurium (strain 14028s / SGSC 2262) GN=rpiA PE=3 SV=1	22.895	11	9	7	11	53	0	148.72	260590000	145740000	114860000	82436000	45995000	36442000	85084000	47303000	37782000	93074000	52442000	40632000	0.468827
A0A0F6B6G3	HTH-type transcriptional regulator ArgP OS=Salmonella typhimurium (strain 14028s / SGSC 2262) GN=iciA PE=3 SV=1	33.508	4	3	1	3	13.1	0	8.0993	14505000	7126400	7378100	3613900	1709900	1904000	3744900	2027800	1717100	7145800	3388700	3757000	1.10991
A0A0F6B6G5	Uncharacterized protein OS=Salmonella typhimurium (strain 14028s / SGSC 2262) GN=yggE PE=4 SV=1	26.496	15	13	15	13	49.2	0	323.31	422760000	322220000	100540000	114220000	85751000	28467000	137750000	104620000	33128000	170790000	131840000	38949000	0.316653
A0A0F6B6G7	Mechanosensitive channel MscS OS=Salmonella typhimurium (strain 14028s / SGSC 2262) GN=yggB PE=4 SV=1	31.06	4	4	2	2	23.4	0	11.763	10562000	4541800	6019900	3633900	1632600	2001200	3359000	1564900	1794100	3568900	1344300	2224600	1.0815
A0A0F6B6G8	Fructose-bisphosphate aldolase OS=Salmonella typhimurium (strain 14028s / SGSC 2262) GN=fba PE=4 SV=1	39.156	21	21	19	19	53.5	0	323.31	2740300000	1744300000	996030000	823520000	522840000	300680000	924040000	561310000	362730000	992740000	660130000	332620000	0.286097
A0A0F6B6G9	Phosphoglycerate kinase OS=Salmonella typhimurium (strain 14028s / SGSC 2262) GN=pgk PE=3 SV=1	41.132	31	31	30	29	71.1	0	323.31	6459600000	3955500000	2504100000	2014400000	1261300000	753140000	2157300000	1311300000	845950000	2287900000	1382900000	904990000	0.422967
A0A0F6B6H0	D-erythrose-4-phosphate dehydrogenase OS=Salmonella typhimurium (strain 14028s / SGSC 2262) GN=epd PE=3 SV=1	38.125	4	2	1	4	24.1	0	13.647	7974600	2838800	5135800	1634000	602080	1031900	685200	262560	422650	5655400	1974100	3681200
A0A0F6B6H2	Putative DNA-binding protein OS=Salmonella typhimurium (strain 14028s / SGSC 2262) GN=STM14_3712 PE=4 SV=1	15.23	1	0	0	1	14.9	0.009627	1.5232	2277800	1896300	381490	0	0	0	0	0	0	2277800	1896300	381490
A0A0F6B6H7	Transketolase OS=Salmonella typhimurium (strain 14028s / SGSC 2262) GN=tktA PE=3 SV=1	72.133	43	39	39	41	55.1	0	323.31	1650100000	598660000	1051500000	553750000	201380000	352370000	526340000	188310000	338040000	570050000	208980000	361070000	1.36
A0A0F6B6H9	Putative Zn-dependent protease OS=Salmonella typhimurium (strain 14028s / SGSC 2262) GN=yggG PE=3 SV=1	26.708	6	3	4	4	29.8	0	14.817	9145600	5109900	4035700	2734600	1512400	1222200	3033000	1678200	1354800	3378000	1919300	1458700	0.514067
A0A0F6B6I0	Agmatinase OS=Salmonella typhimurium (strain 14028s / SGSC 2262) GN=speB PE=3 SV=1	33.603	8	8	7	8	36.3	0	60.544	177200000	103790000	73413000	55489000	31597000	23893000	58894000	35381000	23512000	62822000	36814000	26008000	0.6305
A0A0F6B6I5	Putative zinc-binding dehydrogenase OS=Salmonella typhimurium (strain 14028s / SGSC 2262) GN=STM14_3725 PE=3 SV=1	36.498	1	1	1	0	5.6	0.00063735	2.8415	1925700	1670700	255020	686770	577080	109690	1239000	1093600	145320	0	0	0
A0A0F6B6I7	Putative regulatory protein OS=Salmonella typhimurium (strain 14028s / SGSC 2262) GN=STM14_3727 PE=4 SV=1	29.45	4	3	3	4	23.7	0	25.539	31391000	12854000	18537000	9684000	4076800	5607200	8809400	3326000	5483400	12898000	5451300	7446300	1.17827
A0A0F6B6I9	Biosynthetic arginine decarboxylase OS=Salmonella typhimurium (strain 14028s / SGSC 2262) GN=speA PE=3 SV=1	73.863	13	12	8	8	31	0	169.11	65342000	33730000	31611000	28025000	14836000	13189000	15064000	7570800	7493100	22253000	11323000	10930000	0.753617
A0A0F6B6J2	S-adenosylmethionine synthase OS=Salmonella typhimurium (strain 14028s / SGSC 2262) GN=metK PE=3 SV=1	41.952	16	12	12	14	47.9	0	82.806	315720000	86887000	228830000	112300000	33080000	79221000	90195000	22533000	67662000	113220000	31274000	81947000	1.79423
A0A0F6B6J7	Ribosomal RNA small subunit methyltransferase E OS=Salmonella typhimurium (strain 14028s / SGSC 2262) GN=yggJ PE=3 SV=1	26.955	6	5	5	6	39.9	0	52.713	37323000	14026000	23297000	12291000	4641800	7648700	11912000	4255000	7657200	13120000	5129200	7990700	1.16107
A0A0F6B6J8	Glutathione synthetase OS=Salmonella typhimurium (strain 14028s / SGSC 2262) GN=gshB PE=3 SV=1	35.432	9	6	5	6	40.3	0	51.18	83188000	30156000	53032000	28032000	10491000	17540000	27165000	9642100	17523000	27991000	10023000	17968000	1.59233
A0A0F6B6J9	UPF0301 protein YqgE OS=Salmonella typhimurium (strain 14028s / SGSC 2262) GN=yqgE PE=3 SV=1	20.681	3	3	2	1	20.3	0	26.653	8287300	3177500	5109800	2251900	890060	1361800	2807600	996320	1811300	3227800	1291100	1936700	1.61387
A0A0F6B6K0	Putative pre-16S rRNA nuclease OS=Salmonella typhimurium (strain 14028s / SGSC 2262) GN=yqgF PE=3 SV=1	15.16	2	1	2	2	29.7	0	16.373	5418700	2174100	3244600	876330	279440	596900	1333400	609140	724220	3209000	1285500	1923500
A0A0F6B6K3	Uncharacterized protein OS=Salmonella typhimurium (strain 14028s / SGSC 2262) GN=yggS PE=3 SV=1	25.671	8	7	7	7	43.6	0	45.633	32470000	14297000	18174000	11709000	5025700	6683200	10208000	4527400	5680900	10553000	4743600	5809500	1.19957
A0A0F6B6K5	UPF0235 protein YggU OS=Salmonella typhimurium (strain 14028s / SGSC 2262) GN=yggU PE=3 SV=1	10.531	1	1	1	1	16.7	0	4.2571	2944800	887880	2056900	1066600	344010	722610	963690	277870	685820	914510	266000	648510
A0A0F6B6K6	dITP/XTP pyrophosphatase OS=Salmonella typhimurium (strain 14028s / SGSC 2262) GN=yggV PE=3 SV=1	21.033	9	7	8	7	48.7	0	66.639	45373000	19842000	25531000	13967000	6092100	7874600	15529000	6756800	8772000	15878000	6993300	8884500	1.12577
A0A0F6B6L1	Uncharacterized protein OS=Salmonella typhimurium (strain 14028s / SGSC 2262) GN=yggN PE=4 SV=1	26.265	13	7	11	8	50.6	0	58.695	53927000	25837000	28090000	21658000	10184000	11474000	22904000	8484000	14420000	9364300	7169300	2195100	0.306213
A0A0F6B6L3	tRNA (guanine-N(7)-)-methyltransferase OS=Salmonella typhimurium (strain 14028s / SGSC 2262) GN=trmB PE=3 SV=1	27.127	7	6	6	6	41.4	0	61.564	40130000	10954000	29176000	12676000	3482700	9192900	13783000	3670700	10112000	13672000	3800700	9871100	1.5784
A0A0F6B6L5	Probable Fe(2+)-trafficking protein OS=Salmonella typhimurium (strain 14028s / SGSC 2262) GN=yggX PE=3 SV=1	10.899	5	4	5	4	56	0	23.032	21883000	10266000	11617000	8169400	3861900	4307500	7224200	3511300	3712900	6489400	2892400	3596900	1.00663
A0A0F6B6L7	Membrane-bound lytic murein transglycosylase C OS=Salmonella typhimurium (strain 14028s / SGSC 2262) GN=mltC PE=3 SV=1	40.405	2	2	1	1	6.9	0.0066626	1.7061	4784700	2290300	2494400	2436300	1205500	1230700	1393500	579470	813980	954950	505250	449700
A0A0F6B6L9	Ornithine decarboxylase OS=Salmonella typhimurium (strain 14028s / SGSC 2262) GN=speC PE=4 SV=1	79.137	5	1	3	5	7	0	6.0932	6721100	4950300	1770800	728280	540000	188290	2054700	1535600	519060	3938100	2874700	1063500
A0A0F6B6Q8	Bifunctional glutathionylspermidine amidase/glutathionylspermidine synthetase OS=Salmonella typhimurium (strain 14028s / SGSC 2262) GN=gsp PE=4 SV=1	70.254	3	2	3	1	9.1	0	5.2811	8222900	3487500	4735400	3016700	1334600	1682100	3749100	1557700	2191400	1457100	595180	861940
A0A0F6B6R0	Putative glutathione S-transferase YghU OS=Salmonella typhimurium (strain 14028s / SGSC 2262) GN=yghU PE=4 SV=1	32.343	5	3	4	4	16.7	0	62.001	18055000	13984000	4071700	5265800	3964500	1301300	7394000	5774700	1619400	5395300	4244300	1151000	0.262183
A0A0F6B6R7	Hydrogenase 2 large subunit OS=Salmonella typhimurium (strain 14028s / SGSC 2262) GN=hybC PE=3 SV=1	62.437	2	2	2	2	6.7	0	16.05	8761100	2406300	6354800	2342500	628430	1714100	3130900	949830	2181100	3287700	828060	2459600	2.37557
A0A0F6B6S9	Oxidoreductase OS=Salmonella typhimurium (strain 14028s / SGSC 2262) GN=yghA PE=3 SV=1	31.438	16	14	16	14	49.3	0	308.82	817750000	745860000	71886000	213640000	193360000	20279000	291170000	268050000	23120000	312940000	284450000	28487000	0.0808707
A0A0F6B6T1	Biopolymer transport protein ExbB OS=Salmonella typhimurium (strain 14028s / SGSC 2262) GN=exbB PE=3 SV=1	26.179	2	2	1	0	18	0.0012618	2.6656	2112500	917140	1195400	1560100	726410	833690	552390	190730	361660	0	0	0
A0A0F6B6T3	Cystathionine beta-lyase OS=Salmonella typhimurium (strain 14028s / SGSC 2262) GN=metC PE=3 SV=1	48.185	6	5	5	4	19.5	0	42.934	35600000	17058000	18543000	10209000	5069100	5140000	15305000	7277400	8027400	10087000	4711400	5375100	1.1856
A0A0F6B6T7	Putative alcohol dehydrogenase OS=Salmonella typhimurium (strain 14028s / SGSC 2262) GN=yqhD PE=4 SV=1	42.083	8	8	5	4	32.3	0	69.069	44006000	18824000	25181000	17455000	7084200	10371000	13988000	6040200	7948200	12562000	5699900	6862400	1.193
A0A0F6B6T8	2,5-diketo-D-gluconate reductase A OS=Salmonella typhimurium (strain 14028s / SGSC 2262) GN=dkgA PE=4 SV=1	30.995	20	18	16	15	66.9	0	249.9	245490000	193640000	51849000	82585000	65267000	17318000	78993000	62140000	16852000	83909000	66231000	17678000	0.194043
A0A0F6B6U2	Putative diadenosine tetraphosphatehydrolase OS=Salmonella typhimurium (strain 14028s / SGSC 2262) GN=STM14_3836 PE=4 SV=1	17.172	1	0	1	1	7.3	0.0042605	1.8283	2129500	1211700	917720	0	0	0	1245300	622020	623260	884190	589730	294460
A0A0F6B6U7	Putative periplasmic dicarboxylate-binding protein OS=Salmonella typhimurium (strain 14028s / SGSC 2262) GN=STM14_3841 PE=4 SV=1	36.216	1	0	1	0	3.4	0.0048632	1.7931	444500	191620	252880	0	0	0	444500	191620	252880	0	0	0
A0A0F6B6V0	Cell division protein FtsP OS=Salmonella typhimurium (strain 14028s / SGSC 2262) GN=sufI PE=3 SV=1	51.858	5	5	3	3	16.8	0	18.778	21206000	8322900	12883000	10476000	3925000	6550800	5139400	2124500	3014900	5591100	2273400	3317700	0.9548
A0A0F6B6V2	DNA topoisomerase 4 subunit A OS=Salmonella typhimurium (strain 14028s / SGSC 2262) GN=parC PE=3 SV=1	84.037	18	12	11	14	32.6	0	66.927	74798000	30743000	44055000	27870000	11224000	16646000	18616000	7876400	10740000	28312000	11643000	16669000	1.16353
A0A0F6B6V4	Putative outer membrane protein OS=Salmonella typhimurium (strain 14028s / SGSC 2262) GN=ygiW PE=4 SV=1	13.945	4	3	2	3	43.1	0	10.721	30560000	12589000	17971000	15294000	6329300	8965000	7393300	3017100	4376200	7872300	3242500	4629800	1.0422
A0A0F6B6V8	NADPH-specific quinone oxidoreductase OS=Salmonella typhimurium (strain 14028s / SGSC 2262) GN=mdaB PE=4 SV=1	21.785	4	4	4	4	22.8	0	21.908	18237000	13766000	4470200	7360000	5474100	1885900	5047900	3861800	1186100	5828700	4430500	1398100	0.325057
A0A0F6B6V9	Putative cytoplasmic protein OS=Salmonella typhimurium (strain 14028s / SGSC 2262) GN=ygiN PE=4 SV=1	11.583	2	1	2	2	24	0	39.628	18494000	10421000	8072800	5985000	3327000	2658000	7166700	3945000	3221700	5342300	3149200	2193000	0.66797
A0A0F6B6W0	DNA topoisomerase 4 subunit B OS=Salmonella typhimurium (strain 14028s / SGSC 2262) GN=parE PE=3 SV=1	70.088	7	5	6	5	14	0	17.605	24046000	10574000	13471000	6104200	2388500	3715600	9097600	4140300	4957400	8844000	4045600	4798400	1.06528
A0A0F6B6W1	Esterase YqiA OS=Salmonella typhimurium (strain 14028s / SGSC 2262) GN=yqiA PE=4 SV=1	21.608	1	1	1	1	7.3	0	6.2432	4543700	2416700	2127000	1627200	854920	772240	2300800	1206100	1094700	615750	355720	260020
A0A0F6B6W2	3,5-cyclic adenosine monophosphate phosphodiesterase CpdA OS=Salmonella typhimurium (strain 14028s / SGSC 2262) GN=icc PE=3 SV=1	31.021	3	3	2	1	13.8	0	15.482	7834700	3164400	4670300	3914300	1608800	2305500	2368000	933370	1434600	1552500	622260	930230
A0A0F6B6W5	Outer membrane channel protein OS=Salmonella typhimurium (strain 14028s / SGSC 2262) GN=tolC PE=4 SV=1	53.426	31	28	28	30	76.3	0	323.31	1067900000	520790000	547070000	358590000	174170000	184420000	330700000	162110000	168590000	378570000	184500000	194060000	0.74035
A0A0F6B6W7	UPF0441 protein YgiB OS=Salmonella typhimurium (strain 14028s / SGSC 2262) GN=ygiB PE=3 SV=1	23.387	5	4	5	4	25.6	0	45.072	60147000	25471000	34675000	20460000	8053200	12406000	17516000	7802200	9713400	22172000	9616000	12556000	0.814673
A0A0F6B6W8	Putative glutathionylspermidine synthase OS=Salmonella typhimurium (strain 14028s / SGSC 2262) GN=ygiC PE=4 SV=1	44.98	10	8	7	9	31.3	0	43.962	95948000	39407000	56541000	35355000	15083000	20273000	25603000	10264000	15339000	34990000	14060000	20930000	0.955743
A0A0F6B6X5	3,4-dihydroxy-2-butanone 4-phosphate synthase OS=Salmonella typhimurium (strain 14028s / SGSC 2262) GN=ribB PE=3 SV=1	23.31	2	2	2	1	16.6	0	5.9842	2718200	878560	1839600	915740	308600	607140	1195500	359610	835860	606980	210360	396620
A0A0F6B6X6;REV__A0A0F6B7Q1	Putative cytoplasmic protein OS=Salmonella typhimurium (strain 14028s / SGSC 2262) GN=yqiC PE=4 SV=1	16.17	9	5	8	7	40.1	0	24.125	27789000	15564000	12225000	8935700	4956300	3979400	10308000	5784500	4523900	8545000	4823400	3721600	0.739023
A0A0F6B6Y2	Bifunctional protein HldE OS=Salmonella typhimurium (strain 14028s / SGSC 2262) GN=rfaE PE=3 SV=1	51.124	19	16	15	16	48.6	0	158.9	393930000	162560000	231370000	135460000	54481000	80982000	116600000	48803000	67800000	141860000	59272000	82591000	0.747937
A0A0F6B6Y3	Glutamate-ammonia-ligase adenylyltransferase OS=Salmonella typhimurium (strain 14028s / SGSC 2262) GN=glnE PE=3 SV=1	108.04	16	9	9	8	24.5	0	30.612	22893000	8769700	14124000	7947200	3138100	4809000	7954100	2941200	5012900	6992100	2690300	4301800	1.29753
A0A0F6B6Y4	Putative cytoplasmic protein OS=Salmonella typhimurium (strain 14028s / SGSC 2262) GN=ygiF PE=4 SV=1	48.554	4	2	4	2	8.1	0.00066225	3.9495	33645000	20858000	12786000	10749000	5025300	5723700	14543000	8591900	5951300	8352400	7241000	1111400	0.595887
A0A0F6B6Y5	Putative signal transduction protein OS=Salmonella typhimurium (strain 14028s / SGSC 2262) GN=ygiM PE=4 SV=1	22.855	5	5	5	4	40.7	0	49.567	78590000	44065000	34525000	23286000	12842000	10444000	27432000	15030000	12402000	27872000	16193000	11679000	1.08975
A0A0F6B6Z1	tRNA N6-adenosine threonylcarbamoyltransferase OS=Salmonella typhimurium (strain 14028s / SGSC 2262) GN=gcp PE=3 SV=1	35.94	1	1	1	1	4.2	0.0012706	2.8164	10357000	4076500	6280400	3165300	1263500	1901800	3329700	1356600	1973100	3861800	1456300	2405500	1.6277
A0A0F6B6Z2	30S ribosomal protein S21 OS=Salmonella typhimurium (strain 14028s / SGSC 2262) GN=rpsU PE=3 SV=1	8.4999	9	8	8	8	47.9	0	40.335	109100000	21808000	87293000	41016000	8317100	32698000	37192000	7494600	29698000	30893000	5996600	24897000	2.92853
A0A0F6B6Z3	DNA primase OS=Salmonella typhimurium (strain 14028s / SGSC 2262) GN=dnaG PE=3 SV=1	65.362	6	3	5	4	14.3	0	7.2932	33585000	22098000	11487000	9642200	6955300	2686900	12845000	8226000	4619300	11098000	6916600	4181200	0.86457
A0A0F6B6Z4	RNA polymerase sigma factor RpoD OS=Salmonella typhimurium (strain 14028s / SGSC 2262) GN=rpoD PE=3 SV=1	75.814	31	26	24	24	41.7	0	145.47	293820000	143600000	150220000	98175000	44295000	53879000	96251000	48880000	47370000	99393000	50422000	48971000	0.936097
A0A0F6B6Z5	G/U mismatch-specific DNA glycosylase OS=Salmonella typhimurium (strain 14028s / SGSC 2262) GN=mug PE=3 SV=1	18.65	4	1	2	4	33.9	0	20.015	10238000	6224200	4014100	1864700	998000	866730	3031600	1908100	1123600	5341900	3318100	2023800
A0A0F6B6Z6	Putative transporter OS=Salmonella typhimurium (strain 14028s / SGSC 2262) GN=yqjH PE=4 SV=1	28.877	2	1	2	2	16.5	0	6.071	8623300	3524400	5098900	594830	254850	339980	3674800	1604500	2070300	4353700	1665100	2688700
A0A0F6B6Z7	Putative transcriptional regulator OS=Salmonella typhimurium (strain 14028s / SGSC 2262) GN=yqjI PE=4 SV=1	24.176	1	1	1	1	4.2	0.0048662	1.7987	4547900	822770	3725100	1794700	288970	1505700	1225900	237930	987980	1527300	295870	1231400
A0A0F6B701	Putrescine aminotransferase OS=Salmonella typhimurium (strain 14028s / SGSC 2262) GN=oat PE=3 SV=1	50.681	5	4	3	3	14.1	0	9.5433	15108000	12709000	2399700	5953200	4979400	973800	4239600	3700400	539190	4915500	4028900	886670	0.10258
A0A0F6B708	Putative dehydrogenase OS=Salmonella typhimurium (strain 14028s / SGSC 2262) GN=ygjR PE=4 SV=1	36.889	2	1	1	1	8.4	0	7.9581	5304000	3519700	1784400	2353600	1327500	1026100	1424200	1106900	317270	1526300	1085300	441000
A0A0F6B716	Putative inner membrane protein OS=Salmonella typhimurium (strain 14028s / SGSC 2262) GN=yqjD PE=4 SV=1	11.085	5	5	5	5	48.5	0	53.368	35875000	19769000	16106000	12458000	6819200	5639000	11571000	6644100	4927000	11845000	6305400	5540000	0.724847
A0A0F6B720	Putative glutathione S-transferase OS=Salmonella typhimurium (strain 14028s / SGSC 2262) GN=yqjG PE=4 SV=1	37.381	8	7	7	6	37.2	0	147.64	158050000	119380000	38674000	44139000	34220000	9919500	55770000	42107000	13663000	58140000	43048000	15092000	0.131682
A0A0F6B721	Putative inner membrane protein OS=Salmonella typhimurium (strain 14028s / SGSC 2262) GN=yhaH PE=4 SV=1	14.151	1	0	1	1	9.1	0.0072551	1.6878	669190	475110	194070	0	0	0	354120	256820	97305	315060	218290	96770
A0A0F6B722	Putative transcriptional regulator OS=Salmonella typhimurium (strain 14028s / SGSC 2262) GN=yhaJ PE=4 SV=1	33.217	4	3	3	4	17.4	0	12.308	12477000	6482300	5994700	3116100	1436500	1679600	3868600	1952600	1916000	5492300	3093200	2399100	0.88347
A0A0F6B723	Putative cytoplasmic protein OS=Salmonella typhimurium (strain 14028s / SGSC 2262) GN=yhaK PE=3 SV=1	26.041	1	0	0	1	9.4	0.00064392	3.1243	731640	406960	324680	0	0	0	0	0	0	731640	406960	324680
A0A0F6B734	Tartronate semialdehyde reductase OS=Salmonella typhimurium (strain 14028s / SGSC 2262) GN=garR PE=4 SV=1	30.728	4	3	3	4	23.3	0	20.726	14488000	5156200	9331300	5636500	2099100	3537400	4287500	1405600	2881900	4563500	1651600	2912000	1.31957
A0A0F6B741	AGA operon transcriptional repressor OS=Salmonella typhimurium (strain 14028s / SGSC 2262) GN=agaR PE=4 SV=1	30.156	2	2	1	1	13	0	5.5411	2374200	1106000	1268200	1203700	562630	641040	554550	245820	308730	615950	297550	318400
A0A0F6B747	Ribosomal RNA small subunit methyltransferase I OS=Salmonella typhimurium (strain 14028s / SGSC 2262) GN=yraL PE=3 SV=1	31.483	4	4	3	3	29.3	0	75.309	7394400	2467000	4927400	2549600	848410	1701200	2207600	675890	1531700	2637200	942700	1694500	1.49267
A0A0F6B748	Penicillin-binding protein activator LpoA OS=Salmonella typhimurium (strain 14028s / SGSC 2262) GN=yraM PE=3 SV=1	72.621	25	21	19	22	49.1	0	272.89	257710000	125680000	132020000	83633000	37291000	46342000	80732000	40413000	40318000	93343000	47980000	45363000	0.88312
A0A0F6B750	DnaA initiator-associating protein DiaA OS=Salmonella typhimurium (strain 14028s / SGSC 2262) GN=yraO PE=3 SV=1	21.109	1	1	1	1	7.7	0	4.873	4971400	2176700	2794700	2065900	870010	1195900	1351100	595370	755690	1554500	711290	843160
A0A0F6B751	Uncharacterized protein OS=Salmonella typhimurium (strain 14028s / SGSC 2262) GN=yraP PE=4 SV=1	20.097	12	12	11	11	61.8	0	232.37	133590000	75707000	57881000	41383000	24577000	16807000	54139000	28897000	25242000	38066000	22233000	15833000	0.988843
A0A0F6B752	Putative nucleoside-diphosphate-sugar epimerase OS=Salmonella typhimurium (strain 14028s / SGSC 2262) GN=yraR PE=4 SV=1	24.028	3	3	2	3	23	0	12.309	7181200	5586700	1594500	2841100	2225200	615900	1649000	1346400	302650	2691000	2015100	675950	0.222923
A0A0F6B753	Putative intracellular proteinase OS=Salmonella typhimurium (strain 14028s / SGSC 2262) GN=yhbO PE=4 SV=1	18.871	9	7	6	8	73.8	0	111.71	63569000	52938000	10631000	19887000	16499000	3388100	22671000	18826000	3845500	21011000	17614000	3397700	0.145817
A0A0F6B756	Putative transport protein OS=Salmonella typhimurium (strain 14028s / SGSC 2262) GN=yhbS PE=4 SV=1	18.542	7	5	6	6	47.9	0	21.688	34956000	18260000	16696000	9754200	4900600	4853600	12025000	6350900	5674500	13176000	7008300	6167700	1.01349
A0A0F6B760	Uncharacterized protein OS=Salmonella typhimurium (strain 14028s / SGSC 2262) GN=yhbW PE=4 SV=1	37.079	7	4	2	6	28.4	0	11.859	24329000	14322000	10007000	10286000	6592200	3694000	2394200	1125000	1269100	11649000	6604500	5044300	0.89956
A0A0F6B764	ATP-dependent RNA helicase DeaD OS=Salmonella typhimurium (strain 14028s / SGSC 2262) GN=deaD PE=3 SV=1	70.445	15	13	12	11	34.8	0	179.67	65455000	14629000	50827000	20890000	4061900	16828000	23893000	5740200	18153000	20672000	4826800	15845000	5.08653
A0A0F6B765	Lipoprotein NlpI OS=Salmonella typhimurium (strain 14028s / SGSC 2262) GN=nlpI PE=4 SV=1	33.511	5	3	3	4	18.7	0.0018762	2.4519	8400300	3823200	4577100	2146000	1059700	1086300	3011000	1386900	1624100	3243300	1376600	1866700	0.92542
A0A0F6B766	Polyribonucleotide nucleotidyltransferase OS=Salmonella typhimurium (strain 14028s / SGSC 2262) GN=pnp PE=3 SV=1	77.038	47	42	40	41	63.9	0	323.31	1560100000	608700000	951360000	485980000	189430000	296550000	497740000	198210000	299530000	576330000	221060000	355270000	1.1511
A0A0F6B768	30S ribosomal protein S15 OS=Salmonella typhimurium (strain 14028s / SGSC 2262) GN=rpsO PE=3 SV=1	10.198	4	3	2	4	34.8	0	7.0695	25226000	6005000	19221000	12502000	2873200	9628600	4603800	1004100	3599800	8120600	2127700	5992900	1.75933
A0A0F6B770	Ribosome-binding factor A OS=Salmonella typhimurium (strain 14028s / SGSC 2262) GN=rbfA PE=3 SV=1	15.165	6	5	4	3	47.4	0	54.86	45606000	19884000	25723000	16985000	7807000	9178500	15753000	6584500	9168800	12867000	5492100	7375300	1.11507
A0A0F6B771	Translation initiation factor IF-2 OS=Salmonella typhimurium (strain 14028s / SGSC 2262) GN=infB PE=3 SV=1	97.401	72	64	58	61	71.3	0	323.31	698380000	221600000	476770000	263660000	82740000	180920000	228680000	74197000	154480000	206030000	64667000	141370000	1.80613
A0A0F6B772	Transcription termination/antitermination protein NusA OS=Salmonella typhimurium (strain 14028s / SGSC 2262) GN=nusA PE=3 SV=1	55.425	28	27	25	24	59	0	323.31	797110000	300180000	496930000	277700000	105670000	172030000	250990000	94964000	156030000	268420000	99546000	168880000	1.2973
A0A0F6B773	Ribosome maturation factor RimP OS=Salmonella typhimurium (strain 14028s / SGSC 2262) GN=yhbC PE=3 SV=1	16.67	4	4	4	3	32.7	0	10.024	24219000	6735800	17483000	7854700	1994300	5860400	9187700	2518100	6669600	7176600	2223400	4953200	2.25609
A0A0F6B774	Argininosuccinate synthase OS=Salmonella typhimurium (strain 14028s / SGSC 2262) GN=argG PE=3 SV=1	49.754	35	32	33	31	68.2	0	323.31	1480400000	389400000	1091000000	514750000	128300000	386440000	487200000	126970000	360230000	478460000	134130000	344330000	2.5995
A0A0F6B776	Preprotein translocase subunit SecG OS=Salmonella typhimurium (strain 14028s / SGSC 2262) GN=secG PE=4 SV=1	18.489	4	4	3	3	18.9	0	93.56	29963000	16345000	13617000	10376000	6115400	4260900	8746700	4572100	4174600	10839000	5657500	5182000	1.1198
A0A0F6B777	Phosphoglucosamine mutase OS=Salmonella typhimurium (strain 14028s / SGSC 2262) GN=glmM PE=3 SV=1	47.441	9	8	6	5	25.2	0	72.746	35506000	11211000	24294000	13949000	4309700	9639000	12325000	3867200	8457600	9232200	3034400	6197800	1.469
A0A0F6B778	Dihydropteroate synthase OS=Salmonella typhimurium (strain 14028s / SGSC 2262) GN=folP PE=3 SV=1	30.484	2	2	1	2	13.8	0	15.232	9926500	2762900	7163600	3801700	1088700	2713100	2469800	601330	1868400	3655000	1073000	2582100
A0A0F6B781	ATP-dependent zinc metalloprotease FtsH OS=Salmonella typhimurium (strain 14028s / SGSC 2262) GN=hflB PE=3 SV=1	70.828	37	34	31	31	53.4	0	323.31	1284700000	604670000	679990000	434860000	203390000	231460000	398300000	188340000	209960000	451510000	212940000	238570000	0.84724
A0A0F6B784	Transcription elongation factor GreA OS=Salmonella typhimurium (strain 14028s / SGSC 2262) GN=greA PE=3 SV=1	17.656	11	9	9	10	62.7	0	45.434	141790000	46762000	95026000	42471000	13147000	29325000	49441000	16401000	33040000	49876000	17215000	32661000	2.51563
A0A0F6B786	D-alanyl-D-alanine carboxypeptidase/endopeptidase OS=Salmonella typhimurium (strain 14028s / SGSC 2262) GN=dacB PE=4 SV=1	51.956	6	5	4	4	19.3	0	22.941	80445000	62172000	18273000	69277000	57223000	12054000	4633400	1725800	2907600	6534600	3223400	3311200	0.878517
A0A0F6B788	GTPase Obg OS=Salmonella typhimurium (strain 14028s / SGSC 2262) GN=obgE PE=3 SV=1	43.103	6	5	6	5	25.4	0	73.529	68434000	28619000	39815000	21757000	9403900	12354000	18702000	7793700	10908000	27974000	11421000	16553000	1.16353
A0A0F6B789	50S ribosomal protein L27 OS=Salmonella typhimurium (strain 14028s / SGSC 2262) GN=rpmA PE=3 SV=1	9.1244	2	2	2	1	9.4	0.0024615	2.0356	30492000	5868700	24624000	11155000	2177600	8977500	11373000	2334400	9038800	7964100	1356700	6607400
A0A0F6B790	50S ribosomal protein L21 OS=Salmonella typhimurium (strain 14028s / SGSC 2262) GN=rplU PE=3 SV=1	11.578	6	6	5	5	47.6	0	45.892	95355000	34334000	61021000	33821000	12139000	21681000	29481000	11006000	18475000	32053000	11188000	20865000	2.18267
A0A0F6B791	Octaprenyl diphosphate synthase OS=Salmonella typhimurium (strain 14028s / SGSC 2262) GN=ispB PE=3 SV=1	41.801	4	3	3	2	15.2	0	29.175	11596000	4390600	7205900	4544200	1541800	3002400	2802100	1101200	1700900	4250200	1747600	2502600	1.30753
A0A0F6B793	UDP-N-acetylglucosamine 1-carboxyvinyltransferase OS=Salmonella typhimurium (strain 14028s / SGSC 2262) GN=murA PE=3 SV=1	44.74	5	4	4	3	18.4	0	17.787	27353000	12724000	14630000	9017100	4084500	4932600	9711900	4110500	5601400	8624200	4528600	4095700	0.912827
A0A0F6B797	Putative transport protein OS=Salmonella typhimurium (strain 14028s / SGSC 2262) GN=yrbC PE=4 SV=1	24.004	13	12	11	11	53.6	0	117.26	172040000	103370000	68668000	50787000	30694000	20093000	61075000	37053000	24021000	60176000	35623000	24553000	0.469497
A0A0F6B798	Putative transport protein OS=Salmonella typhimurium (strain 14028s / SGSC 2262) GN=yrbD PE=4 SV=1	19.826	7	5	6	5	36.6	0	15.791	40051000	20085000	19967000	12785000	6129600	6655600	16356000	8250100	8105900	10910000	5705100	5205000	1.08976
A0A0F6B7A0	Putative ABC transporter ATP-binding protein YrbF OS=Salmonella typhimurium (strain 14028s / SGSC 2262) GN=yrbF PE=3 SV=1	29.231	7	5	5	3	50.4	0	28.291	27636000	15814000	11822000	4892500	1989700	2902800	20953000	13091000	7861900	1790700	733730	1057000	1.1802
A0A0F6B7A2	Arabinose 5-phosphate isomerase OS=Salmonella typhimurium (strain 14028s / SGSC 2262) GN=yrbH PE=3 SV=1	34.999	10	7	6	5	35.4	0	57.995	75002000	30318000	44685000	22859000	9853100	13006000	24891000	9997900	14893000	27253000	10467000	16786000	1.14823
A0A0F6B7A3	3-deoxy-D-manno-octulosonate 8-phosphate phosphatase OS=Salmonella typhimurium (strain 14028s / SGSC 2262) GN=yrbI PE=4 SV=1	20.071	4	4	4	4	32.4	0	23.893	19904000	8433900	11470000	6867000	2885500	3981500	6579800	2836800	3742900	6457300	2711600	3745700	1.26493
A0A0F6B7A4	Lipopolysaccharide export system protein LptC OS=Salmonella typhimurium (strain 14028s / SGSC 2262) GN=yrbK PE=3 SV=1	21.566	6	2	5	3	39.3	0	13.089	5135000	3469400	1665700	995950	640520	355430	2801200	1925800	875450	1337900	903070	434800	0.704567
A0A0F6B7A6	Putative ABC transporter ATP-binding protein YhbG OS=Salmonella typhimurium (strain 14028s / SGSC 2262) GN=yhbG PE=3 SV=1	26.796	11	10	9	8	56.4	0	160.02	279140000	149870000	129270000	97269000	51063000	46206000	89925000	49052000	40873000	91942000	49751000	42191000	0.546253
A0A0F6B7A7	RNA polymerase sigma-54 factor OS=Salmonella typhimurium (strain 14028s / SGSC 2262) GN=rpoN PE=3 SV=1	53.987	9	7	5	4	28.5	0	30.616	14194000	6530300	7664200	7687100	3520100	4167000	3886400	1830000	2056400	2621000	1180200	1440800	0.85313
A0A0F6B7A9	Sugar-specific enzyme IIA component of PTS OS=Salmonella typhimurium (strain 14028s / SGSC 2262) GN=ptsN PE=4 SV=1	17.914	6	5	6	6	46.6	0	114	110620000	78442000	32174000	39908000	29380000	10527000	38253000	26621000	11632000	32456000	22441000	10015000	0.5263
A0A0F6B7B0	RNase adapter protein RapZ OS=Salmonella typhimurium (strain 14028s / SGSC 2262) GN=yhbJ PE=3 SV=1	32.464	11	10	8	9	52.8	0	49.949	144810000	84129000	60678000	50889000	29047000	21842000	60721000	36433000	24288000	33197000	18649000	14548000	0.757447
A0A0F6B7B4	Isoprenoid biosynthesis protein OS=Salmonella typhimurium (strain 14028s / SGSC 2262) GN=yhbL PE=4 SV=1	22.903	4	4	4	4	20.7	0	20.566	151550000	87334000	64212000	51907000	30336000	21571000	50947000	29877000	21070000	48691000	27121000	21570000	0.660597
A0A0F6B7B5	Aerobic respiration control sensor protein ArcB OS=Salmonella typhimurium (strain 14028s / SGSC 2262) GN=arcB PE=4 SV=1	87.967	12	10	9	8	23	0	45.41	60703000	26752000	33951000	20086000	9056300	11030000	22464000	9686700	12778000	18153000	8009400	10144000	1.02065
A0A0F6B7B9	Glutamate synthase subunit alpha OS=Salmonella typhimurium (strain 14028s / SGSC 2262) GN=gltB PE=4 SV=1	163.29	47	37	31	29	42.6	0	323.31	134410000	37316000	97091000	45294000	12377000	32918000	43493000	11876000	31617000	45619000	13063000	32556000	2.0871
A0A0F6B7C0	Glutamate synthase subunit beta OS=Salmonella typhimurium (strain 14028s / SGSC 2262) GN=gltD PE=4 SV=1	52.2	22	20	19	19	52.5	0	216.96	737550000	267670000	469880000	243360000	88043000	155310000	232770000	85851000	146920000	261420000	93777000	167650000	1.14857
A0A0F6B7C4	Cytosine deaminase OS=Salmonella typhimurium (strain 14028s / SGSC 2262) GN=STM14_4025 PE=4 SV=1	47.626	2	2	1	1	6.3	0.00066667	4.059	5910400	1558200	4352100	2114700	570350	1544300	1862000	544180	1317800	1933700	443720	1490000
A0A0F6B7C5	Putative cytoplasmic protein OS=Salmonella typhimurium (strain 14028s / SGSC 2262) GN=yhcH PE=4 SV=1	17.056	2	2	1	1	27.7	0	16.957	22665000	17905000	4760300	7761600	6114500	1647100	7937100	6312200	1624800	6966500	5478100	1488400	0.241457
A0A0F6B7C6	N-acetylmannosamine kinase OS=Salmonella typhimurium (strain 14028s / SGSC 2262) GN=nanK PE=3 SV=1	30.077	3	1	0	2	16.8	0.00064851	3.2675	1947900	891480	1056400	1407300	671670	735670	0	0	0	540550	219810	320740
A0A0F6B7C7	Putative N-acetylmannosamine-6-phosphate 2-epimerase OS=Salmonella typhimurium (strain 14028s / SGSC 2262) GN=nanE PE=3 SV=1	24.029	1	1	1	1	5.7	0	15.228	0	0	0	0	0	0	0	0	0	0	0	0
A0A0F6B7D0	Transcriptional regulator NanR OS=Salmonella typhimurium (strain 14028s / SGSC 2262) GN=yhcK PE=3 SV=1	29.803	3	1	3	1	16.3	0.0018809	2.5463	2441200	945140	1496100	500340	167830	332520	1321800	523550	798250	619080	253760	365320
A0A0F6B7D1	ClpXP protease specificity-enhancing factor OS=Salmonella typhimurium (strain 14028s / SGSC 2262) GN=sspB PE=4 SV=1	18.221	5	5	5	4	31.3	0	26.043	38949000	18830000	20119000	18142000	8827800	9313700	13954000	6825700	7128800	6852800	3176000	3676800	0.810403
A0A0F6B7D2	Stringent starvation protein A OS=Salmonella typhimurium (strain 14028s / SGSC 2262) GN=sspA PE=3 SV=1	24.249	7	6	7	5	38.7	0	63.615	287900000	130440000	157460000	100850000	44497000	56349000	76669000	36220000	40449000	110380000	49719000	60662000	0.794433
A0A0F6B7D5	30S ribosomal protein S9 OS=Salmonella typhimurium (strain 14028s / SGSC 2262) GN=rpsI PE=3 SV=1	14.826	13	11	12	9	60.8	0	65.114	778820000	218890000	559940000	311430000	86441000	224980000	247040000	69675000	177360000	220360000	62770000	157590000	2.34837
A0A0F6B7D6	50S ribosomal protein L13 OS=Salmonella typhimurium (strain 14028s / SGSC 2262) GN=rplM PE=3 SV=1	16.018	21	21	20	20	90.1	0	107.1	840480000	294740000	545740000	291960000	106460000	185510000	271620000	95113000	176510000	276900000	93172000	183730000	1.65743
A0A0F6B7D8	Cytochrome d ubiquinol oxidase subunit III OS=Salmonella typhimurium (strain 14028s / SGSC 2262) GN=yhcB PE=4 SV=1	15.273	9	7	6	9	50.7	0	155.35	114790000	48011000	66776000	43982000	18456000	25525000	31094000	12932000	18162000	39712000	16623000	23089000	1.03467
A0A0F6B7D9	Serine endoprotease OS=Salmonella typhimurium (strain 14028s / SGSC 2262) GN=degQ PE=4 SV=1	47.326	21	16	15	17	61.1	0	302.35	394670000	231160000	163500000	138430000	79908000	58524000	121550000	72301000	49251000	134680000	78954000	55729000	0.628807
A0A0F6B7E7	Putative regulatory protein OS=Salmonella typhimurium (strain 14028s / SGSC 2262) GN=STM14_4049 PE=4 SV=1	24.644	2	2	2	1	11.3	0	6.1359	3702600	1362600	2340000	641950	350490	291450	1851600	544030	1307600	1209100	468070	741030
A0A0F6B7E8	Putative regulatory protein OS=Salmonella typhimurium (strain 14028s / SGSC 2262) GN=STM14_4050 PE=4 SV=1	24.077	1	0	0	1	4.8	0.001868	2.2702	4730100	1904600	2825500	0	0	0	0	0	0	4730100	1904600	2825500
A0A0F6B7F0	Malate dehydrogenase OS=Salmonella typhimurium (strain 14028s / SGSC 2262) GN=mdh PE=3 SV=1	32.475	22	22	21	21	70.8	0	323.31	2002000000	851280000	1150700000	658580000	273390000	385200000	632450000	268770000	363690000	710920000	309130000	401790000	1.11237
A0A0F6B7F2	Arginine repressor OS=Salmonella typhimurium (strain 14028s / SGSC 2262) GN=argR PE=3 SV=1	17.065	4	3	3	4	37.2	0	7.5766	6717000	3706400	3010700	2219100	1269500	949620	1517400	764730	752710	2980500	1672200	1308300	1.09214
A0A0F6B7G0	Protease TldD OS=Salmonella typhimurium (strain 14028s / SGSC 2262) GN=tldD PE=4 SV=1	51.286	8	5	7	6	27.2	0	39.977	46263000	21325000	24938000	15481000	7677100	7804100	15148000	6968300	8180000	15633000	6679500	8953700	0.81666
A0A0F6B7G1	Uncharacterized protein OS=Salmonella typhimurium (strain 14028s / SGSC 2262) GN=yhdP PE=4 SV=1	138.72	3	2	2	2	2.1	0.001861	2.1946	2561900	592320	1969600	761020	238930	522090	1366600	222910	1143700	434290	130480	303800	2.55677
A0A0F6B7G2	Ribonuclease G OS=Salmonella typhimurium (strain 14028s / SGSC 2262) GN=cafA PE=4 SV=1	55.436	5	5	3	4	13.7	0	17.608	35624000	20157000	15466000	22248000	15907000	6340700	6230800	1978200	4252600	7145200	2272100	4873100	1.43957
A0A0F6B7G3	Maf-like protein YceF OS=Salmonella typhimurium (strain 14028s / SGSC 2262) GN=maf_2 PE=3 SV=1	21.416	2	2	2	1	11.2	0.00066401	3.9913	1043800	538550	505210	454900	210690	244210	474680	270480	204190	114190	57371	56817
A0A0F6B7G6	Rod shape-determining protein OS=Salmonella typhimurium (strain 14028s / SGSC 2262) GN=mreB PE=4 SV=1	36.952	18	15	16	12	45	0	147.95	363950000	133570000	230380000	114050000	41857000	72190000	125490000	47233000	78253000	124420000	44480000	79940000	1.60087
A0A0F6B7G9	Putative oxidoreductase OS=Salmonella typhimurium (strain 14028s / SGSC 2262) GN=yhdH PE=4 SV=1	34.387	11	8	7	8	44.1	0	91.634	85473000	54684000	30789000	31929000	19122000	12808000	28040000	18882000	9157900	25503000	16680000	8823400	0.433943
A0A0F6B7H0	Sulfoxide reductase catalytic subunit YedY OS=Salmonella typhimurium (strain 14028s / SGSC 2262) GN=yedY PE=3 SV=1	37.491	4	2	2	2	15	0.00065488	3.58	52191000	22494000	29697000	18935000	10534000	8401100	9483500	1472500	8011000	23773000	10488000	13284000	1.47065
A0A0F6B7H4	Acetyl-CoA carboxylase biotin carboxyl carrier protein subunit OS=Salmonella typhimurium (strain 14028s / SGSC 2262) GN=accB PE=4 SV=1	16.687	5	4	4	5	37.2	0	17.103	326600000	137990000	188610000	108370000	45950000	62419000	107580000	45411000	62168000	110650000	46626000	64028000	1.65783
A0A0F6B7H5	Acetyl-CoA carboxylase biotin carboxylase subunit OS=Salmonella typhimurium (strain 14028s / SGSC 2262) GN=accC PE=4 SV=1	49.262	28	25	23	26	52.8	0	323.31	676110000	212630000	463480000	248790000	79350000	169440000	196450000	61723000	134720000	230880000	71562000	159320000	1.4
A0A0F6B7H8	Ribosomal protein L11 methyltransferase OS=Salmonella typhimurium (strain 14028s / SGSC 2262) GN=prmA PE=3 SV=1	31.97	2	2	2	2	6.8	0	8.1681	17994000	8817500	9176900	7040700	3666400	3374300	6044000	2766300	3277700	4909700	2384800	2524900	1.0482
A0A0F6B7I1	DNA-binding protein Fis OS=Salmonella typhimurium (strain 14028s / SGSC 2262) GN=fis PE=3 SV=1	11.24	3	2	3	1	36.7	0	6.6557	5972000	416800	5555200	2224700	147590	2077100	2366400	169610	2196800	1381000	99605	1281400	16.9012
A0A0F6B7J5	Putative ferripyochelin-binding protein OS=Salmonella typhimurium (strain 14028s / SGSC 2262) GN=yrdA PE=4 SV=1	19.997	14	14	12	11	65.2	0	80.984	53445000	31127000	22317000	18478000	10965000	7512600	18683000	10595000	8088600	16283000	9567200	6716100	0.710797
A0A0F6B7J7	Shikimate dehydrogenase (NADP(+)) OS=Salmonella typhimurium (strain 14028s / SGSC 2262) GN=aroE_2 PE=3 SV=1	29.289	6	4	2	4	32.7	0	15.484	14172000	6121700	8050000	6356900	2609600	3747300	2056600	862650	1193900	5758200	2649400	3108800	1.04011
A0A0F6B7J8	Threonylcarbamoyl-AMP synthase OS=Salmonella typhimurium (strain 14028s / SGSC 2262) GN=yrdC PE=3 SV=1	20.364	4	4	4	4	24.7	0	27.339	32324000	17176000	15149000	9359100	5013500	4345600	12976000	6954600	6021600	9989200	5207500	4781700	0.96191
A0A0F6B7K2	Peptide deformylase OS=Salmonella typhimurium (strain 14028s / SGSC 2262) GN=def PE=3 SV=1	19.282	8	8	8	7	55	0	67.711	156760000	69378000	87378000	51699000	22234000	29465000	57938000	26465000	31473000	47120000	20679000	26440000	1.10962
A0A0F6B7K3	Methionyl-tRNA formyltransferase OS=Salmonella typhimurium (strain 14028s / SGSC 2262) GN=fmt PE=3 SV=1	34.029	10	6	8	6	42.2	0	42.297	56413000	26320000	30093000	18555000	8268100	10287000	16478000	8236700	8241200	21379000	9815000	11564000	0.85446
A0A0F6B7K4	Ribosomal RNA small subunit methyltransferase B OS=Salmonella typhimurium (strain 14028s / SGSC 2262) GN=sun PE=3 SV=1	48.11	2	1	0	1	14	0	5.0063	3155600	1950800	1204800	1806600	1149400	657280	0	0	0	1348900	801380	547550
A0A0F6B7K5	Potassium transporter peripheral membrane component OS=Salmonella typhimurium (strain 14028s / SGSC 2262) GN=trkA PE=4 SV=1	50.368	7	5	5	4	17.7	0	8.9032	13348000	7766600	5581800	4672100	2771800	1900200	5438400	3271200	2167200	3237900	1723500	1514400	0.515313
A0A0F6B7K6	Large-conductance mechanosensitive channel OS=Salmonella typhimurium (strain 14028s / SGSC 2262) GN=mscL PE=3 SV=1	15.074	6	6	4	5	32.1	0	27.779	13165000	10940000	2224500	5624700	4547200	1077400	3456600	2997900	458680	4083600	3395200	688340	0.170893
A0A0F6B7K8	Zinc-responsive transcriptional regulator OS=Salmonella typhimurium (strain 14028s / SGSC 2262) GN=zntR PE=4 SV=1	16.202	5	3	4	2	25.5	0	5.1197	8015900	6261800	1754100	1104600	822910	281720	5797800	4671000	1126700	1113500	767800	345690	0.321967
A0A0F6B7L0	50S ribosomal protein L17 OS=Salmonella typhimurium (strain 14028s / SGSC 2262) GN=rplQ PE=3 SV=1	14.394	15	14	14	14	63.8	0	149.13	1366800000	401010000	965820000	481980000	144100000	337890000	496550000	142990000	353560000	388290000	113920000	274380000	1.74167
A0A0F6B7L1	DNA-directed RNA polymerase subunit alpha OS=Salmonella typhimurium (strain 14028s / SGSC 2262) GN=rpoA PE=3 SV=1	36.511	28	27	27	25	65.7	0	323.31	2272500000	867530000	1404900000	727390000	294660000	432730000	740710000	267880000	472830000	804360000	304990000	499370000	1.24687
A0A0F6B7L2	30S ribosomal protein S4 OS=Salmonella typhimurium (strain 14028s / SGSC 2262) GN=rpsD PE=3 SV=1	23.485	34	32	31	27	88.8	0	323.31	2252800000	459180000	1793600000	782160000	156540000	625620000	680920000	142180000	538740000	789680000	160460000	629220000	2.53493
A0A0F6B7L3	30S ribosomal protein S11 OS=Salmonella typhimurium (strain 14028s / SGSC 2262) GN=rpsK PE=3 SV=1	13.831	12	11	12	10	67.4	0	82.865	406500000	140890000	265610000	139930000	48543000	91382000	142790000	49078000	93707000	123790000	43266000	80519000	1.66077
A0A0F6B7L4	30S ribosomal protein S13 OS=Salmonella typhimurium (strain 14028s / SGSC 2262) GN=rpsM PE=3 SV=1	13.161	13	12	12	10	73.7	0	180.24	342650000	156930000	185710000	122670000	57366000	65307000	122900000	55719000	67179000	97077000	43849000	53228000	0.912903
A0A0F6B7L6	Protein translocase subunit SecY OS=Salmonella typhimurium (strain 14028s / SGSC 2262) GN=secY PE=3 SV=1	48.529	3	0	1	3	11.5	0	4.4765	5164000	2042900	3121100	0	0	0	1034400	351710	682650	4129600	1691200	2438500
A0A0F6B7L7	50S ribosomal protein L15 OS=Salmonella typhimurium (strain 14028s / SGSC 2262) GN=rplO PE=3 SV=1	14.966	18	18	17	17	79.2	0	235.79	981610000	240080000	741530000	349150000	89350000	259800000	319030000	77225000	241800000	313440000	73510000	239930000	3.5061
A0A0F6B7L8	50S ribosomal protein L30 OS=Salmonella typhimurium (strain 14028s / SGSC 2262) GN=rpmD PE=3 SV=1	6.5137	4	3	3	4	33.9	0	8.3087	15576000	1056900	14519000	5568200	392350	5175800	5322900	374200	4948700	4684500	290370	4394100	13.7367
A0A0F6B7L9	30S ribosomal protein S5 OS=Salmonella typhimurium (strain 14028s / SGSC 2262) GN=rpsE PE=3 SV=1	17.603	25	23	21	20	94.6	0	323.31	3823000000	991480000	2831500000	1343900000	360830000	983020000	1241000000	321650000	919390000	1238100000	309000000	929090000	2.4796
A0A0F6B7M0	50S ribosomal protein L18 OS=Salmonella typhimurium (strain 14028s / SGSC 2262) GN=rplR PE=3 SV=1	12.77	16	16	13	13	82.1	0	147.18	275310000	57892000	217420000	105980000	22923000	83060000	88673000	18060000	70613000	80656000	16909000	63746000	2.8261
A0A0F6B7M1	50S ribosomal protein L6 OS=Salmonella typhimurium (strain 14028s / SGSC 2262) GN=rplF PE=3 SV=1	18.859	22	20	22	19	69.5	0	293.47	2097100000	489190000	1607900000	740510000	176260000	564260000	682090000	160030000	522070000	674490000	152900000	521580000	1.84363
A0A0F6B7M2	30S ribosomal protein S8 OS=Salmonella typhimurium (strain 14028s / SGSC 2262) GN=rpsH PE=3 SV=1	14.126	8	7	7	7	50.8	0	37.354	694270000	163560000	530710000	310370000	73343000	237030000	262370000	59143000	203230000	121530000	31074000	90457000	2.39577
A0A0F6B7M3	30S ribosomal protein S14 OS=Salmonella typhimurium (strain 14028s / SGSC 2262) GN=rpsN PE=3 SV=1	11.063	8	8	7	8	56.2	0	116.44	356740000	104180000	252570000	132940000	37038000	95899000	116950000	35188000	81762000	106860000	31951000	74905000	2.2252
A0A0F6B7M4	50S ribosomal protein L5 OS=Salmonella typhimurium (strain 14028s / SGSC 2262) GN=rplE PE=3 SV=1	20.317	28	26	24	25	91.6	0	323.31	3032200000	709410000	2322800000	1038700000	248360000	790330000	1044600000	238560000	806040000	948910000	222480000	726440000	3.11383
A0A0F6B7M5	50S ribosomal protein L24 OS=Salmonella typhimurium (strain 14028s / SGSC 2262) GN=rplX PE=3 SV=1	11.316	19	18	15	15	93.3	0	235.62	426220000	140580000	285640000	173360000	54603000	118760000	134220000	46183000	88036000	118640000	39793000	78843000	1.4009
A0A0F6B7M6	50S ribosomal protein L14 OS=Salmonella typhimurium (strain 14028s / SGSC 2262) GN=rplN PE=3 SV=1	13.568	10	10	9	7	56.9	0	140.65	550100000	143800000	406300000	200070000	53281000	146790000	167720000	43714000	124010000	182300000	46801000	135500000	1.5385
A0A0F6B7M7	30S ribosomal protein S17 OS=Salmonella typhimurium (strain 14028s / SGSC 2262) GN=rpsQ PE=3 SV=1	9.7224	4	3	4	3	39.3	0	4.6032	28241000	9405100	18836000	11021000	3740800	7280400	8652600	2724000	5928700	8567000	2940400	5626600	1.14877
A0A0F6B7M8	50S ribosomal protein L29 OS=Salmonella typhimurium (strain 14028s / SGSC 2262) GN=rpmC PE=3 SV=1	7.2604	2	2	2	2	55.6	0	17.555	3056100	364120	2692000	1023900	112090	911810	938390	112320	826070	1093800	139700	954090	6.30527
A0A0F6B7M9	50S ribosomal protein L16 OS=Salmonella typhimurium (strain 14028s / SGSC 2262) GN=rplP PE=3 SV=1	15.194	12	11	11	11	47.8	0	161.09	268970000	105820000	163160000	102830000	40632000	62195000	90526000	35871000	54655000	75622000	29314000	46308000	1.2195
A0A0F6B7N0	30S ribosomal protein S3 OS=Salmonella typhimurium (strain 14028s / SGSC 2262) GN=rpsC PE=3 SV=1	25.983	26	21	25	22	87.1	0	323.31	1290900000	181690000	1109200000	425050000	56117000	368930000	412850000	60147000	352700000	452970000	65422000	387550000	3.80097
A0A0F6B7N1	50S ribosomal protein L22 OS=Salmonella typhimurium (strain 14028s / SGSC 2262) GN=rplV PE=3 SV=1	12.226	17	16	15	15	72.7	0	145.06	448070000	188480000	259590000	174720000	78073000	96647000	138740000	56795000	81949000	134610000	53610000	80998000	1.2225
A0A0F6B7N2	30S ribosomal protein S19 OS=Salmonella typhimurium (strain 14028s / SGSC 2262) GN=rpsS PE=3 SV=1	10.416	8	6	7	7	71.7	0	103.32	145000000	42127000	102880000	50055000	14228000	35827000	45843000	13496000	32348000	49105000	14403000	34702000	1.76977
A0A0F6B7N3	50S ribosomal protein L2 OS=Salmonella typhimurium (strain 14028s / SGSC 2262) GN=rplB PE=3 SV=1	29.82	31	30	31	30	73.6	0	323.31	2067100000	397260000	1669800000	734120000	144570000	589550000	675070000	128340000	546730000	657880000	124350000	533530000	3.2364
A0A0F6B7N4	50S ribosomal protein L23 OS=Salmonella typhimurium (strain 14028s / SGSC 2262) GN=rplW PE=3 SV=1	11.213	6	6	6	6	43	0	83.28	93051000	44132000	48919000	52898000	33647000	19251000	20744000	5423900	15320000	19409000	5060500	14348000	2.6733
A0A0F6B7N5	50S ribosomal protein L4 OS=Salmonella typhimurium (strain 14028s / SGSC 2262) GN=rplD PE=3 SV=1	22.086	25	23	23	23	88.6	0	323.31	1287200000	290040000	997120000	436560000	101580000	334980000	390800000	88865000	301940000	459800000	99594000	360210000	2.67727
A0A0F6B7N6	50S ribosomal protein L3 OS=Salmonella typhimurium (strain 14028s / SGSC 2262) GN=rplC PE=3 SV=1	22.247	28	26	26	26	80.4	0	243.05	1113900000	196860000	917070000	388610000	65382000	323230000	356280000	65186000	291100000	369030000	66288000	302740000	3.21653
A0A0F6B7N7	30S ribosomal protein S10 OS=Salmonella typhimurium (strain 14028s / SGSC 2262) GN=rpsJ PE=3 SV=1	11.766	19	16	19	18	74.8	0	211.47	622580000	128470000	494110000	220180000	46031000	174150000	205850000	43311000	162540000	196550000	39126000	157420000	3.29123
A0A0F6B7N9	Ferroxidase OS=Salmonella typhimurium (strain 14028s / SGSC 2262) GN=bfr PE=3 SV=1	18.355	15	12	15	14	79.7	0	246.09	257490000	227140000	30346000	85208000	75311000	9897300	86885000	76617000	10268000	85392000	75211000	10181000	0.16493
A0A0F6B7P3	Elongation factor G OS=Salmonella typhimurium (strain 14028s / SGSC 2262) GN=fusA PE=3 SV=1	77.598	68	64	61	63	80.5	0	323.31	7857400000	2244600000	5612800000	2726300000	769110000	1957200000	2471100000	705710000	1765400000	2660000000	769810000	1890200000	2.0016
A0A0F6B7P4	30S ribosomal protein S7 OS=Salmonella typhimurium (strain 14028s / SGSC 2262) GN=rpsG PE=3 SV=1	17.59	23	22	22	23	84.6	0	323.31	3081400000	869630000	2211800000	1060800000	298980000	761830000	1023400000	290440000	732910000	997240000	280210000	717030000	3.18107
A0A0F6B7P5	30S ribosomal protein S12 OS=Salmonella typhimurium (strain 14028s / SGSC 2262) GN=rpsL PE=3 SV=1	13.737	4	2	3	3	24.2	0	12.595	204490000	40193000	164300000	89324000	17910000	71414000	58507000	11652000	46854000	56658000	10630000	46028000	2.79837
A0A0F6B7P7	Protein TusC OS=Salmonella typhimurium (strain 14028s / SGSC 2262) GN=yheM PE=3 SV=1	13.025	1	1	1	1	17.8	0	4.5749	1803600	833080	970570	734140	407780	326360	518730	230800	287930	550770	194500	356270
A0A0F6B7P9	Putative regulatory protein OS=Salmonella typhimurium (strain 14028s / SGSC 2262) GN=yheO PE=4 SV=1	26.873	2	2	2	2	16.2	0	17.194	7505600	2262300	5243300	2581100	836390	1744700	2494800	746450	1748300	2429700	679450	1750200	1.77737
A0A0F6B7Q0	Peptidyl-prolyl cis-trans isomerase OS=Salmonella typhimurium (strain 14028s / SGSC 2262) GN=fkpA PE=4 SV=1	28.945	22	17	21	17	65.8	0	230.67	453920000	248070000	205860000	148560000	78451000	70105000	150420000	83198000	67219000	154950000	86420000	68532000	0.825853
A0A0F6B7Q1	Protein SlyX OS=Salmonella typhimurium (strain 14028s / SGSC 2262) GN=slyX PE=3 SV=1	8.2603	2	2	1	0	38.9	0.00066622	4.0242	813370	306080	507290	610550	228990	381560	202820	77083	125730	0	0	0
A0A0F6B7Q2	Peptidyl-prolyl cis-trans isomerase OS=Salmonella typhimurium (strain 14028s / SGSC 2262) GN=slyD PE=4 SV=1	20.788	6	6	5	6	39.8	0	78.409	247450000	114280000	133170000	95338000	48140000	47198000	72372000	33198000	39174000	79738000	32944000	46794000	0.910237
A0A0F6B7Q5	Glutathione-regulated potassium-efflux system ancillary protein KefG OS=Salmonella typhimurium (strain 14028s / SGSC 2262) GN=yheR PE=3 SV=1	20.927	6	4	5	5	40.4	0	32.784	22224000	15478000	6746000	8811600	5501600	3310000	8561900	5939700	2622200	4850000	4036200	813840	0.230633
A0A0F6B7Q7	Putative ABC transporter ATP-binding protein OS=Salmonella typhimurium (strain 14028s / SGSC 2262) GN=yheS PE=3 SV=1	71.586	4	2	3	4	8.7	0	35.206	10794000	4848700	5945200	519020	226780	292240	4858600	2192800	2665800	5416300	2429100	2987200	1.17007
A0A0F6B7R2	Phosphoribulokinase OS=Salmonella typhimurium (strain 14028s / SGSC 2262) GN=prkB PE=3 SV=1	32.412	6	5	4	6	24.2	0	60.873	33706000	20316000	13390000	10655000	6706200	3949100	11435000	6915500	4519600	11616000	6694000	4921700	0.533403
A0A0F6B7R5	cAMP-regulatory protein OS=Salmonella typhimurium (strain 14028s / SGSC 2262) GN=crp PE=4 SV=1	23.656	15	12	13	13	46.7	0	98.047	298730000	182950000	115780000	102150000	63794000	38357000	93094000	57011000	36083000	103480000	62147000	41336000	0.465283
A0A0F6B7R7;A0A0F6B0N4	Acetylornithine/succinyldiaminopimelate aminotransferase OS=Salmonella typhimurium (strain 14028s / SGSC 2262) GN=argD_2 PE=3 SV=1	43.635	16	14	13	13	54.3	0	323.31	540380000	207170000	333210000	185200000	75710000	109490000	175410000	63188000	112220000	179760000	68272000	111490000	1.127
A0A0F6B7R9	Cell filamentation protein Fic OS=Salmonella typhimurium (strain 14028s / SGSC 2262) GN=fic PE=4 SV=1	22.781	4	3	4	4	29	0	47.28	14725000	12384000	2341400	4067400	3474600	592850	5350300	4347900	1002300	5307500	4561300	746200	0.15894
A0A0F6B7S1	Peptidyl-prolyl cis-trans isomerase OS=Salmonella typhimurium (strain 14028s / SGSC 2262) GN=ppiA PE=3 SV=1	20.332	4	4	4	4	32.1	0	155.52	102590000	56158000	46430000	35198000	19740000	15457000	34778000	18677000	16101000	32613000	17740000	14873000	1.05338
A0A0F6B7S5	Nitrite reductase large subunit OS=Salmonella typhimurium (strain 14028s / SGSC 2262) GN=nirB PE=4 SV=1	93.061	15	9	11	9	25.5	0	101.59	41036000	8590300	32446000	12781000	2903500	9877300	14590000	2861600	11729000	13665000	2825100	10840000	2.99147
A0A0F6B7S9	Siroheme synthase OS=Salmonella typhimurium (strain 14028s / SGSC 2262) GN=cysG PE=3 SV=1	50.146	4	3	2	3	17.1	0	39.185	6422900	2672300	3750700	1638600	614700	1023900	1206700	505300	701450	3577600	1552300	2025300
A0A0F6B7T5	Tryptophan--tRNA ligase OS=Salmonella typhimurium (strain 14028s / SGSC 2262) GN=trpS PE=3 SV=1	37.4	13	12	10	11	35.6	0	60.792	185250000	96465000	88783000	60309000	31065000	29245000	61027000	30927000	30100000	63911000	34473000	29438000	0.870593
A0A0F6B7T6	Phosphoglycolate phosphatase OS=Salmonella typhimurium (strain 14028s / SGSC 2262) GN=gph PE=3 SV=1	27.303	7	6	6	5	29	0	31.299	48203000	14099000	34105000	12437000	4104300	8332400	18423000	5346600	13076000	17344000	4647800	12696000	1.6761
A0A0F6B7T7	Ribulose-phosphate 3-epimerase OS=Salmonella typhimurium (strain 14028s / SGSC 2262) GN=rpe PE=3 SV=1	24.491	8	7	8	8	50.7	0	43.323	176620000	79972000	96651000	56109000	25460000	30649000	58497000	26548000	31948000	62018000	27963000	34054000	1.03523
A0A0F6B7T9	Uncharacterized protein OS=Salmonella typhimurium (strain 14028s / SGSC 2262) GN=damX PE=4 SV=1	45.46	14	14	12	12	42.8	0	90.031	151150000	70840000	80310000	47541000	21943000	25598000	45894000	21346000	24549000	57714000	27551000	30163000	1.02093
A0A0F6B7U0	3-dehydroquinate synthase OS=Salmonella typhimurium (strain 14028s / SGSC 2262) GN=aroB PE=3 SV=1	38.709	7	6	7	5	27.3	0	106.79	91185000	35284000	55901000	25953000	10523000	15430000	39000000	14488000	24513000	26232000	10273000	15959000	1.6523
A0A0F6B7U1	Shikimate kinase 1 OS=Salmonella typhimurium (strain 14028s / SGSC 2262) GN=aroK PE=3 SV=1	19.47	10	9	9	8	67.6	0	122.42	211020000	51943000	159080000	63049000	15842000	47207000	77951000	18928000	59023000	70021000	17173000	52847000	3.11973
A0A0F6B7U7	Peptidoglycan synthetase OS=Salmonella typhimurium (strain 14028s / SGSC 2262) GN=mrcA PE=4 SV=1	94.419	26	24	24	22	45.7	0	196.11	113890000	46654000	67238000	47314000	19905000	27409000	34625000	13994000	20631000	31953000	12755000	19198000	1.01058
A0A0F6B7U8	ADP-ribose diphosphatase NudE OS=Salmonella typhimurium (strain 14028s / SGSC 2262) GN=nudE PE=3 SV=1	21.241	7	6	5	6	63.1	0	43.208	34441000	15502000	18939000	11151000	4384100	6767400	10502000	4470300	6031700	12787000	6647500	6139800	1.25673
A0A0F6B7V2	Heat shock protein 15 OS=Salmonella typhimurium (strain 14028s / SGSC 2262) GN=yrfH PE=3 SV=1	15.521	2	2	2	2	21.8	0	12.306	6938000	3882600	3055300	2580600	1597600	983060	2153000	1134000	1019000	2204300	1151100	1053200	0.745763
A0A0F6B7V3	33 kDa chaperonin OS=Salmonella typhimurium (strain 14028s / SGSC 2262) GN=hslO PE=3 SV=1	32.369	2	2	2	2	10.3	0	12.572	23311000	9636800	13675000	6272500	2468300	3804300	6949700	2623800	4326000	10089000	4544700	5544400	1.2112
A0A0F6B7V7	Phosphoenolpyruvate carboxykinase [ATP] OS=Salmonella typhimurium (strain 14028s / SGSC 2262) GN=pckA PE=3 SV=1	59.647	10	8	8	10	34.3	0	149.94	130690000	25864000	104830000	45048000	9172400	35876000	42381000	7970100	34411000	43262000	8721900	34540000	2.72037
A0A0F6B7V9	Osmolarity response regulator OS=Salmonella typhimurium (strain 14028s / SGSC 2262) GN=ompR PE=4 SV=1	27.353	20	16	18	17	88.3	0	135.88	290960000	174990000	115970000	98588000	60244000	38345000	94411000	56421000	37990000	97964000	58328000	39636000	0.46036
A0A0F6B7W0	Transcription elongation factor GreB OS=Salmonella typhimurium (strain 14028s / SGSC 2262) GN=greB PE=3 SV=1	18.509	3	2	3	1	29.9	0.00064893	3.2724	103630000	77282000	26345000	38631000	29788000	8842700	26550000	17535000	9016000	38446000	29959000	8486300	0.464613
A0A0F6B7W1	Putative RNase R OS=Salmonella typhimurium (strain 14028s / SGSC 2262) GN=yhgF PE=4 SV=1	84.862	31	26	19	26	52.3	0	211.16	195050000	52949000	142100000	67468000	18617000	48851000	51969000	13215000	38754000	75614000	21117000	54497000	2.214
A0A0F6B7W8	Pimeloyl-[acyl-carrier protein] methyl ester esterase OS=Salmonella typhimurium (strain 14028s / SGSC 2262) GN=bioH PE=3 SV=1	28.268	6	3	4	5	32	0	31.821	18843000	7067500	11776000	4247900	1380600	2867200	7827600	2894700	4932900	6767900	2792200	3975700	1.48983
A0A0F6B7X0	Fe/S biogenesis protein NfuA OS=Salmonella typhimurium (strain 14028s / SGSC 2262) GN=yhgI PE=3 SV=1	20.937	11	11	9	7	41.4	0	37.83	80579000	36968000	43611000	31586000	14525000	17061000	24503000	11497000	13006000	24490000	10946000	13545000	0.779007
A0A0F6B7X2	High-affinity gluconate permease OS=Salmonella typhimurium (strain 14028s / SGSC 2262) GN=gntT PE=4 SV=1	45.932	2	1	1	2	8.7	0	4.3171	2117600	753100	1364500	731310	295960	435350	614260	183360	430900	772050	273780	498270
A0A0F6B7X3	4-alpha-glucanotransferase OS=Salmonella typhimurium (strain 14028s / SGSC 2262) GN=malQ PE=3 SV=1	78.017	5	3	4	5	8.7	0	13.162	10771000	6885600	3885100	3394400	2175500	1218900	3108400	2036600	1071800	4267900	2673500	1594400	0.41148
A0A0F6B7X4	Alpha-1,4 glucan phosphorylase OS=Salmonella typhimurium (strain 14028s / SGSC 2262) GN=malP PE=3 SV=1	90.185	8	4	5	5	9.7	0	21.009	14113000	5604000	8508900	4730300	2151800	2578500	3665400	1552600	2112700	5717300	1899600	3817700	1.11679
A0A0F6B7X6	HTH-type transcriptional regulator MalT OS=Salmonella typhimurium (strain 14028s / SGSC 2262) GN=malT PE=3 SV=1	102.96	3	2	2	1	6.1	0	34.923	3076000	1210100	1865900	2272000	781010	1491000	602610	379750	222860	201340	49364	151980
A0A0F6B7X8	Putative DNA-damage-inducibile protein OS=Salmonella typhimurium (strain 14028s / SGSC 2262) GN=STM14_4236 PE=4 SV=1	9.4467	1	1	1	1	17.4	0.0012642	2.7233	1719700	485520	1234200	578920	177500	401420	569820	175290	394530	571010	132740	438270
A0A0F6B7Y4	DNA-binding transcriptional repressor GlpR OS=Salmonella typhimurium (strain 14028s / SGSC 2262) GN=glpR PE=4 SV=1	27.927	5	4	3	2	28.6	0	24.344	36501000	14802000	21698000	12076000	4870500	7205000	11489000	3659400	7829100	12937000	6272500	6664400	1.10333
A0A0F6B7Y6	Rhomboid protease GlpG OS=Salmonella typhimurium (strain 14028s / SGSC 2262) GN=glpG PE=3 SV=1	31.398	1	0	1	1	4	0.0018797	2.5393	1100700	487130	613540	0	0	0	628450	278740	349710	472220	208390	263820
A0A0F6B7Y8	Glycerol-3-phosphate dehydrogenase OS=Salmonella typhimurium (strain 14028s / SGSC 2262) GN=glpD PE=3 SV=1	56.924	8	3	4	7	19.7	0	10.389	19135000	7458000	11677000	6794900	2490600	4304400	5234200	1838600	3395600	7106000	3128900	3977200	1.1201
A0A0F6B7Z4	Putative transcriptional regulator OS=Salmonella typhimurium (strain 14028s / SGSC 2262) GN=STM14_4253 PE=4 SV=1	27.895	4	3	3	2	25.5	0	17.268	12182000	5367400	6814900	4126200	1931600	2194600	3489900	1421000	2068900	4566300	2014900	2551400	0.99703
A0A0F6B7Z5	Alpha-1,4 glucan phosphorylase OS=Salmonella typhimurium (strain 14028s / SGSC 2262) GN=glgP PE=3 SV=1	93.342	26	22	21	21	42	0	213.97	188270000	127730000	60545000	64448000	44719000	19729000	56451000	41296000	15155000	67375000	41714000	25661000	0.290737
A0A0F6B7Z6	Glycogen synthase OS=Salmonella typhimurium (strain 14028s / SGSC 2262) GN=glgA PE=3 SV=1	52.945	17	12	15	15	35.6	0	99.917	218960000	143130000	75837000	76464000	49888000	26576000	72579000	46782000	25796000	69922000	46458000	23465000	0.343887
A0A0F6B7Z7	Glucose-1-phosphate adenylyltransferase OS=Salmonella typhimurium (strain 14028s / SGSC 2262) GN=glgC PE=3 SV=1	48.461	6	6	6	6	18.1	0	25.267	26513000	10869000	15644000	9400400	3983700	5416700	8454000	3623000	4831000	8658500	3262300	5396200	0.859663
A0A0F6B7Z8	Glycogen debranching enzyme OS=Salmonella typhimurium (strain 14028s / SGSC 2262) GN=glgX PE=3 SV=1	73.611	5	2	2	4	10.9	0	10.698	6552500	3523200	3029300	1800100	941880	858190	1496100	895850	600270	3256300	1685500	1570800	0.613753
A0A0F6B7Z9	1,4-alpha-glucan branching enzyme GlgB OS=Salmonella typhimurium (strain 14028s / SGSC 2262) GN=glgB PE=3 SV=1	84.274	21	18	14	14	32.1	0	88.984	141040000	77265000	63778000	46240000	25311000	20930000	44858000	24871000	19987000	49946000	27084000	22862000	0.60707
A0A0F6B801	Aspartate-semialdehyde dehydrogenase OS=Salmonella typhimurium (strain 14028s / SGSC 2262) GN=asd PE=3 SV=1	40.136	19	17	16	15	67.7	0	323.31	1098600000	321140000	777460000	365840000	107420000	258410000	348600000	102830000	245770000	384170000	110890000	273280000	2.3517
A0A0F6B806	Gluconate operon transcriptional repressor OS=Salmonella typhimurium (strain 14028s / SGSC 2262) GN=gntR PE=4 SV=1	36.511	3	2	3	3	16	0	18.331	12703000	6498200	6205100	1933900	901770	1032100	6141800	3346900	2794900	4627600	2249500	2378100	0.941317
A0A0F6B807	Putative cytoplasmic protein OS=Salmonella typhimurium (strain 14028s / SGSC 2262) GN=yhhW PE=3 SV=1	26.21	2	1	2	2	10.8	0	5.2636	11839000	7048200	4791200	3608600	2173700	1434900	4485100	2741600	1743500	3745600	2132800	1612800	0.4831
A0A0F6B808	Putative dehydrogenase OS=Salmonella typhimurium (strain 14028s / SGSC 2262) GN=yhhX PE=4 SV=1	38.717	5	5	3	2	16.8	0	21.989	17063000	9492200	7571200	7901300	4438500	3462800	4020100	2158700	1861400	5142000	2895000	2247000	0.741707
A0A0F6B811	Putative acetyltransferase YhhY OS=Salmonella typhimurium (strain 14028s / SGSC 2262) GN=yhhY PE=4 SV=1	18.651	1	1	1	1	6.8	0	4.4931	1276200	425260	850980	287030	103400	183630	660820	211100	449730	328390	110770	217630
A0A0F6B816	Gamma-glutamyltranspeptidase periplasmic OS=Salmonella typhimurium (strain 14028s / SGSC 2262) GN=ggt PE=4 SV=1	61.72	27	24	20	23	51.2	0	241.74	120740000	95345000	25392000	40154000	32864000	7290400	38494000	29785000	8709600	42089000	32697000	9392200	0.219023
A0A0F6B818	Uncharacterized protein OS=Salmonella typhimurium (strain 14028s / SGSC 2262) GN=yhhA PE=4 SV=1	15.299	3	3	3	3	49.3	0	91.61	4931400	4217400	713920	1089300	1007100	82235	2035900	1819100	216790	1806200	1391300	414900	0.22976
A0A0F6B819	Cytoplasmic glycerophosphodiester phosphodiesterase OS=Salmonella typhimurium (strain 14028s / SGSC 2262) GN=ugpQ PE=4 SV=1	27.381	6	6	4	4	31.7	0	42.715	33475000	27127000	6347500	13017000	10261000	2756100	8247900	6721400	1526500	12209000	10145000	2064800	0.152053
A0A0F6B820	sn-glycerol-3-phosphate import ATP-binding protein UgpC OS=Salmonella typhimurium (strain 14028s / SGSC 2262) GN=ugpC PE=3 SV=1	39.475	8	7	7	5	28.4	0	41.63	60227000	54598000	5628500	21967000	19710000	2257600	16692000	14838000	1854000	21568000	20051000	1516900	0.105857
A0A0F6B823	Glycerol-3-phosphate transporter periplasmic binding protein OS=Salmonella typhimurium (strain 14028s / SGSC 2262) GN=ugpB PE=4 SV=1	48.392	43	41	39	41	75.3	0	323.31	4098300000	3900900000	197410000	1361800000	1300900000	60946000	1314000000	1252100000	61849000	1422600000	1347900000	74611000	0.140926
A0A0F6B826	Leucine/isoleucine/valine transporter ATP-binding subunit OS=Salmonella typhimurium (strain 14028s / SGSC 2262) GN=livF PE=3 SV=1	26.282	5	5	5	4	24.5	0	53.751	32670000	12390000	20280000	9935300	3919100	6016200	13109000	4789200	8319800	9625800	3681800	5944100	0.89071
A0A0F6B827	Leucine/isoleucine/valine transporter ATP-binding subunit OS=Salmonella typhimurium (strain 14028s / SGSC 2262) GN=livG PE=3 SV=1	28.452	5	5	4	5	26.3	0	15.27	8958300	3133100	5825200	2778600	956480	1822100	2392500	668420	1724100	3787200	1508200	2279000	1.8775
A0A0F6B830	High-affinity branched-chain amino acid transporter OS=Salmonella typhimurium (strain 14028s / SGSC 2262) GN=livK PE=4 SV=1	39.4	10	8	10	10	43.4	0	121.45	181820000	68280000	113540000	50738000	19431000	31307000	60844000	21905000	38939000	70233000	26944000	43289000	1.74827
A0A0F6B832	Putative acetyltransferase OS=Salmonella typhimurium (strain 14028s / SGSC 2262) GN=yhhK PE=4 SV=1	14.48	1	1	0	1	11	0	6.5638	1524800	1078000	446800	940540	649080	291450	0	0	0	584300	428960	155340
A0A0F6B834	High-affinity branched-chain amino acid transporter OS=Salmonella typhimurium (strain 14028s / SGSC 2262) GN=livJ PE=4 SV=1	38.787	24	22	22	22	78.4	0	323.31	1230000000	517990000	712010000	339440000	147850000	191580000	401130000	166750000	234380000	489440000	203390000	286050000	1.0252
A0A0F6B837	Cell division protein FtsX OS=Salmonella typhimurium (strain 14028s / SGSC 2262) GN=ftsX PE=3 SV=1	38.626	4	2	2	3	22.5	0	5.174	14620000	5845200	8774400	6153100	931030	5222100	2526900	1216000	1310900	5939600	3698200	2241400	1.40186
A0A0F6B838	Cell division protein FtsE OS=Salmonella typhimurium (strain 14028s / SGSC 2262) GN=ftsE PE=3 SV=1	24.399	6	5	2	5	37.4	0	67.544	35474000	20579000	14894000	13036000	7148200	5888200	9694400	5632400	4062000	12743000	7798600	4944200	0.82272
A0A0F6B839	Signal recognition particle receptor FtsY OS=Salmonella typhimurium (strain 14028s / SGSC 2262) GN=ftsY PE=3 SV=1	53.73	19	17	16	17	44.8	0	109.9	126720000	55746000	70970000	47309000	20324000	26985000	41307000	18857000	22450000	38100000	16565000	21535000	0.996727
A0A0F6B840	Ribosomal RNA small subunit methyltransferase D OS=Salmonella typhimurium (strain 14028s / SGSC 2262) GN=yhhF PE=3 SV=1	21.888	2	2	1	1	10.1	0	6.0594	9005000	3480900	5524100	3346700	1237300	2109400	2751200	1170200	1581100	2907100	1073400	1833700	1.19851
A0A0F6B844	Zinc/cadmium/mercury/lead-transporting ATPase OS=Salmonella typhimurium (strain 14028s / SGSC 2262) GN=zntA PE=3 SV=1	77.177	5	4	4	3	9.4	0	27.773	10264000	2763800	7499800	3873100	910090	2963100	2814300	749780	2064500	3576100	1103900	2472200	2.20997
A0A0F6B848	Uncharacterized protein OS=Salmonella typhimurium (strain 14028s / SGSC 2262) GN=STM14_4308 PE=4 SV=1	19.687	10	9	10	8	73	0	301.2	263300000	147280000	116020000	91688000	52906000	38782000	92371000	51054000	41316000	79243000	43323000	35920000	0.446223
A0A0F6B852	Nickel-responsive regulator OS=Salmonella typhimurium (strain 14028s / SGSC 2262) GN=nikR PE=3 SV=1	15.065	2	2	2	2	15	0	14.062	11596000	5690700	5904900	4954100	2314700	2639400	4122600	2087100	2035400	2518900	1288800	1230100	1.06773
A0A0F6B860	Universal stress protein OS=Salmonella typhimurium (strain 14028s / SGSC 2262) GN=uspA PE=3 SV=1	16.08	6	5	6	6	63.2	0	198.61	387880000	226890000	160990000	151580000	89194000	62391000	133710000	77652000	56056000	102590000	60048000	42541000	0.6528
A0A0F6B863	Oligopeptidase A OS=Salmonella typhimurium (strain 14028s / SGSC 2262) GN=prlC PE=3 SV=1	76.943	30	26	25	26	46.2	0	323.31	631670000	307810000	323860000	217410000	105870000	111540000	204090000	99232000	104860000	210160000	102710000	107450000	0.654277
A0A0F6B864	Putative phosphatase OS=Salmonella typhimurium (strain 14028s / SGSC 2262) GN=STM14_4324 PE=4 SV=1	46.469	6	4	5	4	21	0	17.993	25814000	20041000	5772200	9789400	7166700	2622800	8043900	6500400	1543400	7980400	6374400	1606000	0.227793
A0A0F6B866	Ribosomal RNA large subunit methyltransferase J OS=Salmonella typhimurium (strain 14028s / SGSC 2262) GN=yhiR PE=3 SV=1	32.136	7	5	4	4	30.4	0	39.754	22116000	9826100	12290000	9486100	4465800	5020300	6066200	2404800	3661300	6563700	2955500	3608300	1.13733
A0A0F6B867	Glutathione reductase OS=Salmonella typhimurium (strain 14028s / SGSC 2262) GN=gor PE=3 SV=1	48.692	10	7	5	7	37.1	0	56.43	53431000	19517000	33914000	19832000	7523300	12308000	19923000	7430400	12492000	13676000	4563100	9113300	1.17607
A0A0F6B874	Cytoplasmic trehalase OS=Salmonella typhimurium (strain 14028s / SGSC 2262) GN=treF PE=3 SV=1	63.644	3	3	2	3	6.7	0	6.9116	7612400	6625400	987040	3303800	2939000	364830	1443400	1185600	257780	2865200	2500800	364430	0.108609
A0A0F6B885	Putative inner membrane protein OS=Salmonella typhimurium (strain 14028s / SGSC 2262) GN=yhjG PE=4 SV=1	74.719	17	12	13	14	30.9	0	88.076	71176000	58291000	12885000	21724000	17800000	3923800	22879000	18337000	4542200	26572000	22154000	4418600	0.113773
A0A0F6B888	Ketodeoxygluconokinase OS=Salmonella typhimurium (strain 14028s / SGSC 2262) GN=kdgK PE=4 SV=1	34.089	2	1	2	2	8.4	0	4.5757	3978700	1943800	2034900	627840	311210	316630	1729800	770510	959280	1621100	862060	759000
A0A0F6B889	Putative Zn-dependent peptidase OS=Salmonella typhimurium (strain 14028s / SGSC 2262) GN=yhjJ PE=3 SV=1	55.18	7	5	6	6	23	0	39.782	32880000	19411000	13469000	10599000	6489900	4109000	10304000	6215500	4088400	11977000	6705600	5271200	0.461647
A0A0F6B895	Cellulose synthase subunit BcsC OS=Salmonella typhimurium (strain 14028s / SGSC 2262) GN=yhjL PE=4 SV=1	129.8	47	43	36	43	44.3	0	323.31	148260000	87711000	60550000	56468000	33166000	23303000	46026000	27898000	18128000	45767000	26647000	19120000	0.490483
A0A0F6B896	Glucanase OS=Salmonella typhimurium (strain 14028s / SGSC 2262) GN=STM14_4356 PE=3 SV=1	41.754	4	3	2	2	11.1	0.00065445	3.5716	4208500	2676600	1531900	1706600	1030200	676430	1208700	743440	465260	1293200	903040	390210
A0A0F6B897	Cellulose synthase regulator protein OS=Salmonella typhimurium (strain 14028s / SGSC 2262) GN=yhjN PE=4 SV=1	84.298	22	16	18	19	44.3	0	178.69	320570000	166430000	154140000	114140000	60562000	53580000	96294000	49826000	46469000	110130000	56038000	54092000	0.35934
A0A0F6B899	Cell division protein OS=Salmonella typhimurium (strain 14028s / SGSC 2262) GN=yhjQ PE=4 SV=1	27.457	7	4	5	4	36.8	0	23.476	15576000	8663900	6911700	3348200	1965200	1383000	8073800	4321600	3752200	4153600	2377100	1776500	0.713477
A0A0F6B8A2	Putative cytoplasmic protein OS=Salmonella typhimurium (strain 14028s / SGSC 2262) GN=yhjS PE=4 SV=1	59.306	2	2	1	1	7.1	0	11.728	8818000	4709700	4108300	3637000	1993100	1643900	2311500	1095500	1216000	2869500	1621100	1248400
A0A0F6B8A4	Putative inner membrane protein OS=Salmonella typhimurium (strain 14028s / SGSC 2262) GN=yhjU PE=4 SV=1	62.222	2	1	2	2	5.7	0	12.263	6497000	3480800	3016200	1584600	908670	675880	2333500	1248000	1085500	2578900	1324100	1254800
A0A0F6B8A9	Dipeptide transporter ATP-binding subunit OS=Salmonella typhimurium (strain 14028s / SGSC 2262) GN=dppF PE=3 SV=1	37.804	9	8	7	7	40.1	0	51.484	57682000	27808000	29874000	18925000	9319600	9605700	20375000	10156000	10219000	18382000	8331600	10050000	1.11398
A0A0F6B8B0	Dipeptide transporter ATP-binding subunit OS=Salmonella typhimurium (strain 14028s / SGSC 2262) GN=dppD PE=3 SV=1	35.807	7	5	5	4	28.1	0	37.486	25063000	10158000	14905000	8514700	3622600	4892100	6982300	2904400	4077900	9565900	3630700	5935200	1.30037
A0A0F6B8B4	Dipeptide transport protein OS=Salmonella typhimurium (strain 14028s / SGSC 2262) GN=dppA PE=4 SV=1	60.219	40	35	34	37	65.2	0	323.31	2307200000	980150000	1327100000	865200000	377550000	487650000	688990000	292240000	396750000	753040000	310360000	442680000	0.826143
A0A0F6B8B9	Putative regulatory protein OS=Salmonella typhimurium (strain 14028s / SGSC 2262) GN=STM14_4380 PE=4 SV=1	35.988	3	2	2	2	11.9	0	10.013	26730000	5987200	20743000	715290	199250	516040	1163500	476070	687390	24851000	5311800	19539000	2.50937
A0A0F6B8C7	3-methyl-adenine DNA glycosylase I OS=Salmonella typhimurium (strain 14028s / SGSC 2262) GN=tag PE=4 SV=1	21.881	1	1	1	1	10.4	0	6.9418	2880700	1478900	1401800	518770	354160	164610	1623400	573920	1049500	738530	550850	187690
A0A0F6B8C9	Biotin sulfoxide reductase OS=Salmonella typhimurium (strain 14028s / SGSC 2262) GN=bisC PE=4 SV=1	85.723	7	3	2	5	16.1	0	15.038	11382000	4716700	6665700	4482700	1781300	2701400	1650000	689780	960180	5249700	2245600	3004100	1.17933
A0A0F6B8D1	Putative outer membrane lipoprotein OS=Salmonella typhimurium (strain 14028s / SGSC 2262) GN=yiaD PE=3 SV=1	22.304	8	8	8	8	45.5	0	187.02	65138000	38196000	26942000	21077000	12296000	8781700	23647000	13967000	9680200	20414000	11934000	8480200	0.728553
A0A0F6B8D3	Glyoxylate/hydroxypyruvate reductase B OS=Salmonella typhimurium (strain 14028s / SGSC 2262) GN=yiaE PE=3 SV=1	35.254	5	5	2	2	17.9	0	17.174	10963000	5910700	5052400	5820200	3249800	2570400	3787200	1949400	1837800	1355700	711450	644270	0.870273
A0A0F6B8D4	Putative outer membrane lipoprotein OS=Salmonella typhimurium (strain 14028s / SGSC 2262) GN=yiaF PE=4 SV=1	25.756	10	8	8	8	45.8	0	54.216	76282000	43436000	32847000	24149000	14078000	10072000	27845000	16298000	11548000	24288000	13060000	11227000	0.670943
A0A0F6B8D7	Uncharacterized protein OS=Salmonella typhimurium (strain 14028s / SGSC 2262) GN=STM14_4400 PE=4 SV=1	19.496	2	2	2	2	20.7	0	15.188	7528100	3200000	4328100	2923600	1179900	1743700	2171600	973700	1197900	2432800	1046400	1386400	1.23573
A0A0F6B8E2	Glycine--tRNA ligase beta subunit OS=Salmonella typhimurium (strain 14028s / SGSC 2262) GN=glyS PE=3 SV=1	76.452	50	46	43	44	72	0	323.31	833390000	356700000	476690000	284300000	121320000	162980000	267070000	114120000	152950000	282020000	121260000	160760000	1.00433
A0A0F6B8E3	Glycine--tRNA ligase alpha subunit OS=Salmonella typhimurium (strain 14028s / SGSC 2262) GN=glyQ PE=3 SV=1	34.746	8	7	4	5	31	0	72.447	56798000	21978000	34820000	22974000	9604600	13370000	14079000	5244200	8834700	19744000	7128900	12615000	1.88053
A0A0F6B8F7	Valine--pyruvate transaminase OS=Salmonella typhimurium (strain 14028s / SGSC 2262) GN=avtA PE=4 SV=1	46.584	4	3	3	4	10.6	0	8.8331	35742000	5685900	30056000	10291000	1886600	8404300	11772000	1909900	9862000	13679000	1889300	11790000	10.1257
A0A0F6B8F9	Transcriptional repressor OS=Salmonella typhimurium (strain 14028s / SGSC 2262) GN=yiaJ PE=4 SV=1	29.464	2	2	1	1	9	0	10.118	9801200	5554300	4246900	3782600	2223200	1559400	2994300	1658500	1335800	3024300	1672700	1351700	0.50255
A0A0F6B8H4	Aldehyde dehydrogenase B OS=Salmonella typhimurium (strain 14028s / SGSC 2262) GN=aldB PE=3 SV=1	56.326	10	8	8	10	22.5	0	44.401	132620000	96534000	36083000	59360000	49133000	10227000	38358000	25576000	12781000	34899000	21824000	13075000	0.405517
A0A0F6B8H6	Selenocysteinyl-tRNA-specific translation factor OS=Salmonella typhimurium (strain 14028s / SGSC 2262) GN=selB PE=4 SV=1	68.65	7	6	2	6	17	0	34.457	15865000	5980200	9884700	7066300	2726800	4339600	661890	268660	393230	8136700	2984700	5152000
A0A0F6B8H7	L-seryl-tRNA(Sec) selenium transferase OS=Salmonella typhimurium (strain 14028s / SGSC 2262) GN=selA PE=3 SV=1	50.858	4	4	4	4	10.8	0	13.324	18208000	8934900	9273100	5289400	2605500	2683900	5724000	2949900	2774100	7194600	3379500	3815200	0.71643
A0A0F6B8H8	Glutathione S-transferase OS=Salmonella typhimurium (strain 14028s / SGSC 2262) GN=yibF PE=3 SV=1	22.574	13	10	11	10	58.9	0	143.09	140680000	91794000	48887000	49864000	30886000	18977000	49670000	33307000	16363000	41147000	27600000	13546000	0.387413
A0A0F6B8H9	Mannitol-specific enzyme IIABC component OS=Salmonella typhimurium (strain 14028s / SGSC 2262) GN=mtlA PE=4 SV=1	68.164	11	10	10	9	23	0	51.997	127390000	42598000	84794000	37917000	13144000	24773000	39866000	12884000	26981000	49610000	16570000	33040000	1.2427
A0A0F6B8I0	Mannitol-1-phosphate 5-dehydrogenase OS=Salmonella typhimurium (strain 14028s / SGSC 2262) GN=mtlD PE=3 SV=1	41.473	8	6	6	6	24.5	0	28.646	34433000	21216000	13217000	10947000	6911900	4034900	8673600	5618400	3055200	14813000	8685400	6127400	0.383647
A0A0F6B8I3	Uncharacterized protein OS=Salmonella typhimurium (strain 14028s / SGSC 2262) GN=yibL PE=4 SV=1	13.792	5	4	5	5	37.5	0	20.828	35909000	15121000	20789000	12898000	5263900	7634000	13293000	5595900	7696700	9718900	4261000	5457900	1.15853
A0A0F6B8I9	L-lactate dehydrogenase OS=Salmonella typhimurium (strain 14028s / SGSC 2262) GN=lldD PE=3 SV=1	42.714	8	6	7	4	22.2	0	33.531	17073000	10930000	6143000	5206000	3658000	1548000	7966000	4498600	3467400	3901300	2773700	1127600	0.41974
A0A0F6B8J0	tRNA (cytidine(34)-2-O)-methyltransferase OS=Salmonella typhimurium (strain 14028s / SGSC 2262) GN=yibK PE=3 SV=1	17.641	3	2	2	3	30.6	0	11.384	6235800	2674800	3561000	2115900	862380	1253600	1550400	684530	865910	2569400	1127900	1441600	1.53347
A0A0F6B8J5	Serine acetyltransferase OS=Salmonella typhimurium (strain 14028s / SGSC 2262) GN=cysE PE=4 SV=1	29.29	2	2	2	2	11.7	0	18.798	22042000	10717000	11324000	6732700	3225100	3507600	7596300	3596500	3999800	7712500	3895500	3817000	0.748907
A0A0F6B8J6	Glycerol-3-phosphate dehydrogenase [NAD(P)+] OS=Salmonella typhimurium (strain 14028s / SGSC 2262) GN=gpsA PE=3 SV=1	36.342	6	6	6	5	23.6	0	47.496	48600000	29324000	19275000	13695000	8611900	5083200	15920000	9806800	6113200	18985000	10906000	8078800	0.598217
A0A0F6B8J7	Protein-export protein SecB OS=Salmonella typhimurium (strain 14028s / SGSC 2262) GN=secB PE=3 SV=1	17.245	8	7	8	8	61.3	0	285.55	143180000	86075000	57102000	50056000	31893000	18162000	47823000	27269000	20554000	45298000	26913000	18386000	0.494807
A0A0F6B8J8	Glutaredoxin 3 OS=Salmonella typhimurium (strain 14028s / SGSC 2262) GN=grxC PE=4 SV=1	9.1354	2	2	2	2	19.3	0.001261	2.6484	7289000	1767500	5521500	2719300	667740	2051500	2482900	596310	1886500	2086900	503460	1583400	3.00557
A0A0F6B8J9	Putative rhodanese-like sulfurtransferase OS=Salmonella typhimurium (strain 14028s / SGSC 2262) GN=yibN PE=4 SV=1	15.664	5	5	5	5	34.3	0	58.574	79203000	31933000	47271000	28723000	11297000	17427000	26929000	11060000	15869000	23551000	9575500	13975000	1.1514
A0A0F6B8K0	2,3-bisphosphoglycerate-independent phosphoglycerate mutase OS=Salmonella typhimurium (strain 14028s / SGSC 2262) GN=pmgI PE=3 SV=1	56.254	21	17	17	16	56.6	0	166.55	405240000	109360000	295880000	140870000	37530000	103340000	125870000	33424000	92450000	138500000	38403000	100090000	1.82373
A0A0F6B8K1	Uncharacterized protein OS=Salmonella typhimurium (strain 14028s / SGSC 2262) GN=yibP PE=4 SV=1	47.297	2	1	1	1	9.1	0.0096328	1.5317	2104800	731760	1373000	598580	295390	303190	611010	264270	346730	895190	172100	723090
A0A0F6B8K5	L-threonine 3-dehydrogenase OS=Salmonella typhimurium (strain 14028s / SGSC 2262) GN=tdh PE=3 SV=1	37.212	6	4	5	4	24.9	0	10.072	27917000	19962000	7955000	4320500	3224100	1096400	11196000	7382600	3813200	12401000	9355200	3045500	0.385117
A0A0F6B8K6	2-amino-3-ketobutyrate coenzyme A ligase OS=Salmonella typhimurium (strain 14028s / SGSC 2262) GN=kbl PE=3 SV=1	43.031	12	11	11	10	29.9	0	98.45	47097000	33128000	13969000	15318000	11649000	3669000	14967000	10350000	4616700	16812000	11128000	5683700	0.292837
A0A0F6B8K7	ADP-L-glycero-D-manno-heptose-6-epimerase OS=Salmonella typhimurium (strain 14028s / SGSC 2262) GN=rfaD PE=3 SV=1	34.849	19	16	17	18	66.8	0	247.05	471790000	237150000	234640000	137710000	69655000	68056000	173320000	88310000	85005000	160760000	79182000	81578000	0.871033
A0A0F6B8K8	ADP-heptose:LPS heptosyltransferase II OS=Salmonella typhimurium (strain 14028s / SGSC 2262) GN=rfaF PE=4 SV=1	39.015	6	6	6	5	24.4	0	33.025	28493000	13201000	15292000	8550300	3970700	4579600	10493000	4928900	5564300	9449800	4301800	5148100	1.0203
A0A0F6B8L5	Lipopolysaccharide-alpha-1, 3-D-galactosyltransferase OS=Salmonella typhimurium (strain 14028s / SGSC 2262) GN=rfaI PE=4 SV=1	38.905	3	2	3	2	8.9	0	8.2203	126030000	52439000	73595000	34153000	14809000	19344000	37858000	15622000	22236000	54024000	22008000	32015000	1.87753
A0A0F6B8L6	UDP-D-galactose:(Glucosyl)lipopolysaccharide-1, 6-D-galactosyltransferase OS=Salmonella typhimurium (strain 14028s / SGSC 2262) GN=rfaB PE=4 SV=1	40.89	2	1	0	1	6.7	0	4.5773	7226700	5455500	1771300	6043900	5005600	1038300	0	0	0	1182800	449860	732960
A0A0F6B8L8	Lipopolysaccharide core heptose(I) kinase OS=Salmonella typhimurium (strain 14028s / SGSC 2262) GN=rfaP PE=3 SV=1	30.996	1	1	1	1	4.9	0.00066313	3.9565	4614800	1712100	2902700	1428800	433560	995240	1423600	576100	847480	1762400	702400	1060000
A0A0F6B8L9	Glucosyltransferase I OS=Salmonella typhimurium (strain 14028s / SGSC 2262) GN=rfaG PE=4 SV=1	42.483	4	1	1	3	15.2	0	8.2423	27203000	14068000	13135000	0	0	0	390020	15948	374070	26813000	14052000	12761000
A0A0F6B8M0	Lipopolysaccharide core biosynthesis protein OS=Salmonella typhimurium (strain 14028s / SGSC 2262) GN=rfaQ PE=4 SV=1	38.714	3	1	2	3	10.2	0	7.4315	16147000	5821400	10326000	5022300	1837200	3185100	5816600	2057100	3759500	5308100	1927100	3381000	1.9609
A0A0F6B8M3	Phosphopantetheine adenylyltransferase OS=Salmonella typhimurium (strain 14028s / SGSC 2262) GN=coaD PE=3 SV=1	17.956	6	5	4	3	58.5	0	34.302	42791000	31123000	11668000	18059000	12576000	5483400	12657000	9601300	3056000	12075000	8946000	3128800	0.38548
A0A0F6B8M5	50S ribosomal protein L33 OS=Salmonella typhimurium (strain 14028s / SGSC 2262) GN=rpmG PE=3 SV=1	6.3715	2	1	2	2	43.6	0	30.064	7187700	803780	6383900	2375200	211600	2163600	2638700	317250	2321500	2173800	274930	1898900	7.207
A0A0F6B8M6	50S ribosomal protein L28 OS=Salmonella typhimurium (strain 14028s / SGSC 2262) GN=rpmB PE=3 SV=1	9.0504	5	5	4	4	42.3	0	30.396	195810000	57430000	138380000	61374000	17913000	43461000	80602000	23620000	56983000	53837000	15897000	37940000	0.972147
A0A0F6B8M8	Bifunctional phosphopantothenoylcysteine decarboxylase/phosphopantothenate synthase OS=Salmonella typhimurium (strain 14028s / SGSC 2262) GN=dfp PE=4 SV=1	43.423	5	5	4	3	12.6	0	43.257	16112000	7608200	8504000	5733400	2962200	2771200	5403200	2371000	3032300	4975600	2275100	2700500	0.600307
A0A0F6B8M9	Deoxyuridine 5-triphosphate nucleotidohydrolase OS=Salmonella typhimurium (strain 14028s / SGSC 2262) GN=dut PE=3 SV=1	16.036	2	2	2	2	21.9	0	21.299	28796000	10914000	17882000	11418000	4154500	7263600	8298700	3133500	5165200	9079100	3626100	5453000	1.04512
A0A0F6B8N0	Nucleoid occlusion factor SlmA OS=Salmonella typhimurium (strain 14028s / SGSC 2262) GN=slmA PE=3 SV=1	22.864	1	1	1	1	9.6	0.00065189	3.4275	5079600	1891100	3188500	1851900	744610	1107300	1907800	617910	1289900	1319900	528550	791350
A0A0F6B8N1	Orotate phosphoribosyltransferase OS=Salmonella typhimurium (strain 14028s / SGSC 2262) GN=pyrE PE=3 SV=1	23.562	7	5	6	4	25.4	0	10.124	19389000	12619000	6769200	5775700	3640600	2135200	7447900	5177300	2270700	6165100	3801700	2363400	0.462953
A0A0F6B8N2	Ribonuclease PH OS=Salmonella typhimurium (strain 14028s / SGSC 2262) GN=rph PE=3 SV=1	25.269	5	4	4	5	28.6	0	37.219	56350000	21081000	35270000	21306000	7681900	13624000	17231000	7360600	9870600	17813000	6038100	11775000	1.38263
A0A0F6B8N4	Uncharacterized protein OS=Salmonella typhimurium (strain 14028s / SGSC 2262) GN=yicC PE=4 SV=1	33.125	13	10	8	9	52.3	0	119.37	136830000	78072000	58761000	40100000	23154000	16946000	46651000	26453000	20197000	50082000	28464000	21618000	0.57075
A0A0F6B8P1	Guanylate kinase OS=Salmonella typhimurium (strain 14028s / SGSC 2262) GN=gmk PE=3 SV=1	23.498	9	8	6	7	60.4	0	46.715	47535000	19491000	28043000	17590000	6938800	10651000	14028000	5567200	8461000	15917000	6985400	8931500	0.950813
A0A0F6B8P2	DNA-directed RNA polymerase subunit omega OS=Salmonella typhimurium (strain 14028s / SGSC 2262) GN=rpoZ PE=3 SV=1	10.236	6	6	6	6	69.2	0	93.125	64456000	18880000	45575000	23236000	6751100	16485000	20628000	6249000	14379000	20592000	5880300	14711000	1.95523
A0A0F6B8P3	Bifunctional (P)ppGpp synthetase II/ guanosine-3,5-bis pyrophosphate 3-pyrophosphohydrolase OS=Salmonella typhimurium (strain 14028s / SGSC 2262) GN=spoT PE=3 SV=1	79.515	9	4	6	4	13.5	0	19.02	10566000	3803600	6762900	2826400	881240	1945100	3792200	1565700	2226500	3947900	1356700	2591200	1.65877
A0A0F6B8P4	tRNA guanosine-2-O-methyltransferase OS=Salmonella typhimurium (strain 14028s / SGSC 2262) GN=spoU PE=4 SV=1	25.533	1	0	0	1	10.5	0	4.4411	1452600	630870	821770	0	0	0	0	0	0	1452600	630870	821770
A0A0F6B8P5	ATP-dependent DNA helicase RecG OS=Salmonella typhimurium (strain 14028s / SGSC 2262) GN=recG PE=4 SV=1	76.595	5	4	3	4	8.4	0	7.8948	14643000	7921700	6721700	4654400	2418700	2235700	4696300	2587900	2108500	5292600	2915100	2377500	1.02254
A0A0F6B8Q0	Putative inner membrane protein OS=Salmonella typhimurium (strain 14028s / SGSC 2262) GN=yicH PE=4 SV=1	62.202	6	5	4	5	10.9	0	31.717	15250000	8420500	6829500	6252900	3309400	2943400	3714000	2054600	1659300	5283200	3056500	2226700	0.592587
A0A0F6B8R5	Putative inner membrane protein OS=Salmonella typhimurium (strain 14028s / SGSC 2262) GN=slsA PE=4 SV=1	24.306	1	1	1	1	8.8	0.001269	2.7976	2024000	1676500	347520	713720	602010	111710	684250	561540	122720	626050	512950	113100
A0A0F6B8R7	Putative inner membrane protein OS=Salmonella typhimurium (strain 14028s / SGSC 2262) GN=cigR PE=4 SV=1	16.402	4	3	3	2	42.1	0	37.403	10144000	7739000	2405200	4026900	3074100	952850	3168100	2532600	635500	2949300	2132400	816890	0.193503
A0A0F6B8U5	Putative inner membrane protein OS=Salmonella typhimurium (strain 14028s / SGSC 2262) GN=yicN PE=4 SV=1	17.48	2	2	1	1	17.3	0.0012698	2.8136	1461500	694880	766610	1110800	504560	606280	0	0	0	350650	190320	160340
A0A0F6B8V6	Acetolactate synthase OS=Salmonella typhimurium (strain 14028s / SGSC 2262) GN=ilvB PE=3 SV=1	60.223	11	11	6	7	27	0	89.988	52649000	6588500	46060000	19011000	2689500	16322000	14858000	1650600	13207000	18780000	2248300	16531000	5.1423
A0A0F6B8W4	Putative periplasmic protein OS=Salmonella typhimurium (strain 14028s / SGSC 2262) GN=STM14_4587 PE=3 SV=1	39.646	3	2	3	1	9.4	0.0006402	2.9155	2516100	1871900	644200	572530	483160	89372	1479300	1049800	429510	464240	338920	125320
A0A0F6B8X5	Small heat shock protein IbpB OS=Salmonella typhimurium (strain 14028s / SGSC 2262) GN=ibpB PE=3 SV=1	16.084	2	2	2	1	19	0.0018622	2.2057	76022000	14212000	61810000	26135000	4875200	21260000	22312000	4258000	18054000	27575000	5078800	22496000	3.67237
A0A0F6B8X6	Small heat shock protein IbpA OS=Salmonella typhimurium (strain 14028s / SGSC 2262) GN=ibpA PE=3 SV=1	15.994	7	7	6	6	46.8	0	12.399	27508000	14998000	12510000	10137000	5598900	4537600	9183200	4820300	4362900	8188000	4578400	3609700	0.683583
A0A0F6B8Z8	Galactonate operon transcriptional repressor OS=Salmonella typhimurium (strain 14028s / SGSC 2262) GN=dgoR PE=4 SV=1	26.017	3	3	2	2	11.8	0.001875	2.4411	4712400	1898900	2813500	2218200	834850	1383300	1681200	660720	1020400	813080	403330	409750	0.95742
A0A0F6B8Z9	Sugar phosphatase OS=Salmonella typhimurium (strain 14028s / SGSC 2262) GN=yidA PE=4 SV=1	30.956	6	6	6	6	30.2	0	119.76	96597000	42713000	53883000	28445000	11936000	16509000	33073000	15001000	18071000	35079000	15776000	19303000	1.04328
A0A0F6B903	DNA gyrase subunit B OS=Salmonella typhimurium (strain 14028s / SGSC 2262) GN=gyrB PE=3 SV=1	89.895	41	35	33	34	49	0	323.31	325370000	115460000	209910000	108830000	39563000	69263000	96679000	34404000	62275000	119860000	41493000	78371000	1.38847
A0A0F6B906	DNA polymerase III subunit beta OS=Salmonella typhimurium (strain 14028s / SGSC 2262) GN=dnaN PE=4 SV=1	40.548	10	9	8	8	35.2	0	26.689	49570000	23846000	25725000	22819000	11865000	10954000	13821000	6282200	7539000	12930000	5698700	7231500	0.70725
A0A0F6B907	Chromosomal replication initiator protein DnaA OS=Salmonella typhimurium (strain 14028s / SGSC 2262) GN=dnaA PE=3 SV=1	52.597	9	8	8	6	27	0	66.382	38169000	13599000	24570000	12685000	4494100	8190900	13098000	4853900	8244000	12387000	4251200	8135400	1.41423
A0A0F6B909	50S ribosomal protein L34 OS=Salmonella typhimurium (strain 14028s / SGSC 2262) GN=rpmH PE=3 SV=1	5.3803	2	1	1	2	19.6	0.0018832	2.5717	12923000	2300300	10623000	1050600	103310	947310	4474200	143360	4330900	7398000	2053600	5344400
A0A0F6B910	Ribonuclease P protein component OS=Salmonella typhimurium (strain 14028s / SGSC 2262) GN=rnpA PE=3 SV=1	13.782	2	1	2	1	22.7	0	18.582	13145000	4174800	8970500	4974600	1595700	3378900	4695000	1433900	3261100	3475800	1145200	2330600
A0A0F6B912	Membrane protein insertase YidC OS=Salmonella typhimurium (strain 14028s / SGSC 2262) GN=yidC PE=3 SV=1	61.633	12	10	10	8	35.4	0	97.584	90937000	25903000	65034000	33441000	10066000	23375000	29071000	8585900	20485000	28425000	7250300	21175000	2.703
A0A0F6B913	tRNA modification GTPase MnmE OS=Salmonella typhimurium (strain 14028s / SGSC 2262) GN=trmE PE=3 SV=1	49.105	9	6	8	6	26	0	22.467	30976000	19039000	11936000	8648400	5470700	3177800	12862000	7756600	5105200	9465600	5812200	3653400	0.395527
A0A0F6B919	Putative oxidoreductase OS=Salmonella typhimurium (strain 14028s / SGSC 2262) GN=yieF PE=4 SV=1	20.163	4	4	4	4	35.1	0	122.14	102800000	52192000	50608000	36039000	18188000	17851000	32741000	16410000	16331000	34020000	17593000	16426000	0.663887
A0A0F6B921	6-phosphogluconate phosphatase OS=Salmonella typhimurium (strain 14028s / SGSC 2262) GN=yieH PE=4 SV=1	24.567	3	2	2	3	14.5	0	30.117	8173300	2209300	5964000	2250900	625090	1625800	1855900	431580	1424300	4066500	1152600	2913900	2.60493
A0A0F6B922	Phosphate-specific transport system accessory protein PhoU OS=Salmonella typhimurium (strain 14028s / SGSC 2262) GN=phoU PE=3 SV=1	27.448	9	8	6	8	47.3	0	78.732	51465000	46480000	4984900	16862000	15286000	1576100	16380000	14863000	1517000	18223000	16331000	1891900	0.059462
A0A0F6B923	Phosphate import ATP-binding protein PstB OS=Salmonella typhimurium (strain 14028s / SGSC 2262) GN=pstB PE=3 SV=1	29.016	17	15	15	15	56	0	268.28	308390000	272040000	36347000	92417000	81985000	10432000	112260000	95332000	16927000	103710000	94723000	8987700	0.0519953
A0A0F6B924	Phosphate transporter permease subunit OS=Salmonella typhimurium (strain 14028s / SGSC 2262) GN=pstA PE=3 SV=1	32.28	1	1	1	1	5.1	0	34.651	662410	628610	33800	264310	240130	24184	210460	210460	0	187640	178030	9615.6
A0A0F6B926	Phosphate-binding protein PstS OS=Salmonella typhimurium (strain 14028s / SGSC 2262) GN=pstS PE=3 SV=1	36.816	53	48	48	49	79.2	0	323.31	8651400000	8305900000	345510000	2433600000	2335200000	98406000	2961000000	2842600000	118450000	3256700000	3128100000	128650000	0.0244057
A0A0F6B930	Glutamine--fructose-6-phosphate aminotransferase [isomerizing] OS=Salmonella typhimurium (strain 14028s / SGSC 2262) GN=glmS PE=3 SV=1	66.877	15	15	13	13	27.6	0	108.6	172620000	63454000	109160000	62953000	22407000	40545000	59531000	22530000	37000000	50132000	18517000	31615000	1.1326
A0A0F6B931	Bifunctional protein GlmU OS=Salmonella typhimurium (strain 14028s / SGSC 2262) GN=glmU PE=3 SV=1	49.198	14	10	9	12	43.6	0	124.65	60473000	20669000	39805000	19107000	5583500	13524000	14432000	4331900	10100000	26934000	10753000	16181000	1.52147
A0A0F6B934	ATP synthase epsilon chain OS=Salmonella typhimurium (strain 14028s / SGSC 2262) GN=atpC PE=3 SV=1	15.064	6	5	3	5	52.5	0	53.349	18721000	7432200	11289000	7878700	3117000	4761700	5649700	2226000	3423700	5192700	2089200	3103400	1.4174
A0A0F6B935	ATP synthase subunit beta OS=Salmonella typhimurium (strain 14028s / SGSC 2262) GN=atpD PE=3 SV=1	50.283	45	42	42	36	95.9	0	323.31	5317600000	1801100000	3516400000	1946000000	662460000	1283500000	1676100000	575170000	1100900000	1695500000	563500000	1132000000	1.4515
A0A0F6B936	ATP synthase gamma chain OS=Salmonella typhimurium (strain 14028s / SGSC 2262) GN=atpG PE=3 SV=1	31.555	24	20	16	22	60.6	0	179.42	502760000	187620000	315130000	155850000	55707000	100150000	156690000	60532000	96156000	190220000	71385000	118830000	1.33897
A0A0F6B937	ATP synthase subunit alpha OS=Salmonella typhimurium (strain 14028s / SGSC 2262) GN=atpA PE=3 SV=1	55.112	44	40	41	41	68.2	0	323.31	3546200000	1049800000	2496400000	1227400000	364070000	863350000	1078700000	332770000	745900000	1240100000	352940000	887190000	1.50597
A0A0F6B938	ATP synthase subunit delta OS=Salmonella typhimurium (strain 14028s / SGSC 2262) GN=atpH PE=3 SV=1	19.412	13	10	11	12	62.1	0	113.54	229220000	91749000	137470000	79915000	31466000	48449000	78648000	32587000	46061000	70655000	27696000	42958000	1.2796
A0A0F6B939	ATP synthase subunit b OS=Salmonella typhimurium (strain 14028s / SGSC 2262) GN=atpF PE=3 SV=1	17.365	24	22	21	21	71.8	0	323.31	508190000	212860000	295330000	164610000	67003000	97612000	176330000	72541000	103790000	167240000	73313000	93931000	0.998057
A0A0F6B941	ATP synthase subunit a OS=Salmonella typhimurium (strain 14028s / SGSC 2262) GN=atpB PE=3 SV=1	30.417	1	1	1	1	8.5	0	5.4657	11118000	4010300	7108200	3714200	1269600	2444500	3458700	1280700	2178000	3945700	1460000	2485700	1.9425
A0A0F6B945	tRNA uridine 5-carboxymethylaminomethyl modification enzyme MnmG OS=Salmonella typhimurium (strain 14028s / SGSC 2262) GN=gidA PE=3 SV=1	69.639	13	10	9	10	27.7	0	47.062	63745000	15318000	48427000	22450000	6168700	16282000	20014000	4522500	15491000	21281000	4627200	16654000	2.23767
A0A0F6B947	DNA-binding transcriptional regulator AsnC OS=Salmonella typhimurium (strain 14028s / SGSC 2262) GN=asnC PE=4 SV=1	16.888	1	1	1	0	14.5	0	4.7776	1287800	803650	484110	642050	427410	214640	645710	376240	269470	0	0	0
A0A0F6B948	Aspartate--ammonia ligase OS=Salmonella typhimurium (strain 14028s / SGSC 2262) GN=asnA PE=3 SV=1	36.805	10	8	8	8	45.5	0	130.13	274990000	35661000	239330000	81823000	10686000	71137000	89172000	10815000	78357000	103990000	14160000	89834000	7.46457
A0A0F6B950	ATPase RavA OS=Salmonella typhimurium (strain 14028s / SGSC 2262) GN=yieN PE=3 SV=1	60.593	4	3	2	3	12.9	0	21.606	12858000	6499000	6358800	4673500	2512400	2161100	2946500	1203900	1742600	5237700	2782600	2455100	0.90317
A0A0F6B955	D-ribose transporter subunit RbsB OS=Salmonella typhimurium (strain 14028s / SGSC 2262) GN=rbsB PE=4 SV=1	30.962	6	5	4	6	34.8	0	98.263	66703000	32641000	34062000	20840000	10310000	10530000	19922000	9313900	10608000	25941000	13017000	12924000	0.779713
A0A0F6B956	Ribokinase OS=Salmonella typhimurium (strain 14028s / SGSC 2262) GN=rbsK PE=3 SV=1	32.211	2	1	2	2	6.5	0.0036697	1.913	2176700	1070800	1105900	369920	180080	189840	886270	443510	442760	920530	447240	473290
A0A0F6B961	Uncharacterized protein OS=Salmonella typhimurium (strain 14028s / SGSC 2262) GN=yifE PE=4 SV=1	13.077	8	7	8	8	49.1	0	39.545	165220000	79967000	85248000	56514000	27369000	29145000	54171000	26519000	27651000	54530000	26079000	28452000	1.14003
A0A0F6B965	Acetolactate synthase OS=Salmonella typhimurium (strain 14028s / SGSC 2262) GN=ilvG PE=3 SV=1	59.223	8	7	7	6	25.7	0	69.898	57064000	10010000	47054000	19703000	3220300	16482000	19810000	4088100	15722000	17551000	2701400	14850000	3.1365
A0A0F6B967	Branched-chain amino acid aminotransferase OS=Salmonella typhimurium (strain 14028s / SGSC 2262) GN=ilvE PE=3 SV=1	34.052	11	10	10	10	39.2	0	113.46	614670000	230650000	384020000	194190000	71017000	123170000	200020000	77041000	122980000	220470000	82592000	137870000	1.24083
A0A0F6B968	Dihydroxy-acid dehydratase OS=Salmonella typhimurium (strain 14028s / SGSC 2262) GN=ilvD PE=3 SV=1	65.701	26	25	21	23	49	0	246.64	442370000	154180000	288200000	154630000	54242000	100390000	135890000	46806000	89086000	151850000	53129000	98726000	1.24703
A0A0F6B969	L-threonine dehydratase OS=Salmonella typhimurium (strain 14028s / SGSC 2262) GN=ilvA PE=3 SV=1	56.253	19	17	15	17	39.5	0	147.05	155470000	34859000	120610000	60328000	11947000	48381000	45211000	12273000	32938000	49935000	10639000	39296000	2.47627
A0A0F6B973	Ketol-acid reductoisomerase OS=Salmonella typhimurium (strain 14028s / SGSC 2262) GN=ilvC PE=3 SV=1	53.941	42	41	39	40	63.1	0	323.31	3533400000	765060000	2768300000	1270200000	269380000	1000800000	1081100000	239170000	841950000	1182100000	256510000	925550000	2.3453
A0A0F6B977	ATP-dependent DNA helicase Rep OS=Salmonella typhimurium (strain 14028s / SGSC 2262) GN=rep PE=3 SV=1	80.85	2	0	1	1	3.3	0.00064062	2.9381	2124700	1669300	455420	0	0	0	1495500	1462000	33507	629210	207300	421910
A0A0F6B978	Guanosine-5-triphosphate,3-diphosphate pyrophosphatase OS=Salmonella typhimurium (strain 14028s / SGSC 2262) GN=gppA PE=3 SV=1	54.815	3	1	2	2	6.5	0.0030713	2.0117	2229500	698040	1531500	526860	181420	345440	877200	234690	642520	825470	281930	543530
A0A0F6B979	ATP-dependent RNA helicase RhlB OS=Salmonella typhimurium (strain 14028s / SGSC 2262) GN=rhlB PE=3 SV=1	47.092	16	16	11	11	54.9	0	94.699	148340000	55062000	93277000	55091000	19927000	35164000	43130000	16692000	26438000	50119000	18444000	31676000	1.32273
A0A0F6B980	Thioredoxin OS=Salmonella typhimurium (strain 14028s / SGSC 2262) GN=trxA PE=3 SV=1	11.806	10	10	9	6	78.9	0	163.29	302360000	106790000	195570000	111010000	40582000	70432000	97731000	32506000	65225000	93611000	33702000	59909000	1.114
A0A0F6B981	Transcription termination factor Rho OS=Salmonella typhimurium (strain 14028s / SGSC 2262) GN=rho PE=3 SV=1	46.993	40	37	34	36	68.5	0	323.31	975910000	381050000	594860000	360450000	143520000	216930000	281600000	114320000	167280000	333850000	123200000	210650000	1.35113
A0A0F6B983	Lipopolysaccharide biosynthesis protein WzzE OS=Salmonella typhimurium (strain 14028s / SGSC 2262) GN=wzzE PE=4 SV=1	39.461	11	11	10	8	44.3	0	125.66	156140000	85439000	70702000	52149000	27630000	24518000	48434000	26344000	22090000	55559000	31465000	24094000	0.709637
A0A0F6B984	UDP-N-acetyl glucosamine-2-epimerase OS=Salmonella typhimurium (strain 14028s / SGSC 2262) GN=wecB PE=3 SV=1	42.165	5	5	5	4	19.4	0	15.932	23095000	11295000	11801000	7806300	3716100	4090200	6381300	2954400	3426900	8908000	4624500	4283400	0.999453
A0A0F6B985	UDP-N-acetyl-D-mannosamine dehydrogenase OS=Salmonella typhimurium (strain 14028s / SGSC 2262) GN=wecC PE=3 SV=1	45.339	8	5	7	5	31.9	0	23.914	23192000	10509000	12684000	7212800	3016100	4196800	8550700	4103600	4447100	7428800	3389000	4039800	0.52576
A0A0F6B986	dTDP-glucose 4,6-dehydratase OS=Salmonella typhimurium (strain 14028s / SGSC 2262) GN=rffG PE=3 SV=1	39.632	4	3	3	2	9.6	0	16.424	10422000	5785900	4636400	4062700	2135000	1927700	2698600	1674000	1024600	3661000	1976900	1684100	0.778483
A0A0F6B989	TDP-4-oxo-6-deoxy-D-glucose transaminase OS=Salmonella typhimurium (strain 14028s / SGSC 2262) GN=wecE PE=3 SV=1	42.009	4	3	3	4	13.8	0	46.386	50952000	25970000	24982000	14201000	7900000	6300700	18139000	8807000	9331800	18612000	9262500	9349900	1.43063
A0A0F6B993	UDP-N-acetyl-D-mannosaminuronic acid transferase OS=Salmonella typhimurium (strain 14028s / SGSC 2262) GN=wecG PE=3 SV=1	27.599	3	3	2	3	13.4	0	16.995	13183000	6757900	6424800	4362900	2123600	2239400	4453300	2325900	2127400	4366500	2308400	2058100	0.65567
A0A0F6B996	Putative protoheme IX biogenesis protein OS=Salmonella typhimurium (strain 14028s / SGSC 2262) GN=hemY PE=4 SV=1	45.382	14	10	12	14	44.4	0	144.41	96111000	49773000	46339000	27031000	14363000	12668000	30172000	14821000	15351000	38908000	20588000	18320000	0.473483
A0A0F6B997	Putative uroporphyrinogen III C-methyltransferase OS=Salmonella typhimurium (strain 14028s / SGSC 2262) GN=hemX PE=4 SV=1	42.285	20	14	17	18	64.3	0	162.17	186230000	98552000	87675000	59093000	31829000	27264000	60134000	31740000	28394000	66999000	34983000	32016000	0.613267
A0A0F6B999	Porphobilinogen deaminase OS=Salmonella typhimurium (strain 14028s / SGSC 2262) GN=hemC PE=3 SV=1	34.233	4	1	4	1	22.6	0	38.898	15138000	7390400	7748000	1757200	721720	1035500	11359000	5828700	5529900	2022700	840020	1182700	1.58318
A0A0F6B9A8	Putative outer membrane lipoprotein OS=Salmonella typhimurium (strain 14028s / SGSC 2262) GN=yifL PE=4 SV=1	7.2122	1	1	1	1	38.8	0.00065232	3.4435	1356400	821930	534460	505430	322260	183170	390660	251760	138900	460300	247910	212390
A0A0F6B9B2	Flavin mononucleotide phosphatase OS=Salmonella typhimurium (strain 14028s / SGSC 2262) GN=yigB PE=4 SV=1	27.055	8	7	4	7	42.9	0	32.609	30442000	13812000	16630000	9805900	4393500	5412400	9581800	4367500	5214300	11054000	5050800	6003600	0.958007
A0A0F6B9B3	DNA helicase OS=Salmonella typhimurium (strain 14028s / SGSC 2262) GN=uvrD PE=4 SV=1	81.98	11	7	8	10	17.5	0	40.183	26277000	10477000	15801000	7967200	3202100	4765100	8231800	3384800	4847000	10078000	3889800	6188600	1.3423
A0A0F6B9B5	Magnesium transport protein CorA OS=Salmonella typhimurium (strain 14028s / SGSC 2262) GN=corA PE=3 SV=1	36.592	4	3	3	3	20.9	0	14.494	25747000	10595000	15152000	5977400	2883800	3093600	9479300	4157300	5322100	10290000	3554000	6735900	2.94817
A0A0F6B9C1	Phospholipase A OS=Salmonella typhimurium (strain 14028s / SGSC 2262) GN=pldA PE=4 SV=1	32.967	7	6	3	5	42.6	0	24.448	17905000	7074200	10831000	6303500	2365000	3938400	5020500	1962700	3057800	6581300	2746400	3834900	1.33547
A0A0F6B9C6	Putative sugar phosphatase OS=Salmonella typhimurium (strain 14028s / SGSC 2262) GN=yigL PE=4 SV=1	29.684	4	3	3	4	26.3	0	33.243	15841000	6802100	9038500	4337200	1921800	2415400	3265000	1310600	1954400	8238400	3569700	4668600	1.0694
A0A0F6B9C8	MetE/metH regulator OS=Salmonella typhimurium (strain 14028s / SGSC 2262) GN=metR PE=4 SV=1	35.512	1	1	1	1	6.6	0.0012666	2.7662	1357900	333280	1024600	293850	79876	213980	504540	141930	362610	559500	111480	448020
A0A0F6B9D0	5-methyltetrahydropteroyltriglutamate--homocysteine methyltransferase OS=Salmonella typhimurium (strain 14028s / SGSC 2262) GN=metE PE=3 SV=1	84.667	59	57	54	55	57.3	0	323.31	5660300000	1228800000	4431500000	1973400000	437870000	1535600000	1790100000	383400000	1406700000	1896800000	407520000	1489200000	2.71537
A0A0F6B9D4	Putative dienelactone hydrolase OS=Salmonella typhimurium (strain 14028s / SGSC 2262) GN=dlhH PE=4 SV=1	29.061	8	6	6	6	47.8	0	24.766	88586000	49081000	39506000	27003000	13674000	13329000	30491000	17494000	12997000	31092000	17912000	13179000	0.717597
A0A0F6B9D5	Uridine phosphorylase OS=Salmonella typhimurium (strain 14028s / SGSC 2262) GN=udp PE=3 SV=1	27.139	14	11	13	13	53.4	0	74.06	101100000	81620000	19482000	33163000	26110000	7052800	33983000	27918000	6065200	33957000	27592000	6364400	0.152037
A0A0F6B9D7	Ubiquinone/menaquinone biosynthesis C-methyltransferase UbiE OS=Salmonella typhimurium (strain 14028s / SGSC 2262) GN=ubiE PE=3 SV=1	28.136	11	10	10	9	42.2	0	65.459	172200000	77876000	94327000	60550000	27595000	32956000	55880000	25430000	30450000	55773000	24852000	30922000	0.962353
A0A0F6B9D8	Putative inner membrane protein OS=Salmonella typhimurium (strain 14028s / SGSC 2262) GN=yigP PE=4 SV=1	22.142	3	2	2	2	22.9	0	4.6087	5265900	2578200	2687800	1855600	895300	960340	2622200	1305800	1316400	788080	377070	411010
A0A0F6B9D9	Probable protein kinase UbiB OS=Salmonella typhimurium (strain 14028s / SGSC 2262) GN=ubiB PE=3 SV=1	63.238	6	4	4	5	15.8	0	15.583	11155000	3822900	7332400	4093600	1300800	2792800	2950900	1006600	1944300	4110700	1515500	2595200	1.64643
A0A0F6B9E0	Sec-independent protein translocase protein TatA OS=Salmonella typhimurium (strain 14028s / SGSC 2262) GN=tatA PE=3 SV=1	8.9441	2	2	2	2	40.5	0	11.447	6719800	3481100	3238700	2142400	1176200	966160	2309100	1236000	1073100	2268400	1068900	1199500	0.822183
A0A0F6B9E1	Sec-independent protein translocase protein TatB OS=Salmonella typhimurium (strain 14028s / SGSC 2262) GN=tatB PE=3 SV=1	19.601	2	2	2	2	13.7	0	17.044	6229500	2760900	3468600	1193100	529970	663120	1757500	816360	941160	3278900	1414600	1864300	1.34997
A0A0F6B9E4	Transcription antitermination protein RfaH OS=Salmonella typhimurium (strain 14028s / SGSC 2262) GN=rfaH PE=3 SV=1	18.304	2	2	2	2	14.8	0	11.254	6022100	2519300	3502800	1647700	669600	978060	2109800	886540	1223300	2264600	963120	1301500	1.44043
A0A0F6B9E6	3-octaprenyl-4-hydroxybenzoate carboxy-lyase OS=Salmonella typhimurium (strain 14028s / SGSC 2262) GN=yigC PE=3 SV=1	55.134	4	4	4	4	14.4	0	33.72	34215000	18433000	15782000	11592000	6273900	5318600	10613000	5726900	4886100	12009000	6431800	5577600	0.484123
A0A0F6B9E7	FMN reductase OS=Salmonella typhimurium (strain 14028s / SGSC 2262) GN=fre PE=4 SV=1	26.351	9	7	6	8	34.8	0	19.225	31032000	12490000	18542000	12420000	5093700	7326700	8334000	3429800	4904200	10278000	3966500	6311200	1.04662
A0A0F6B9F0	Fatty acid oxidation complex subunit alpha OS=Salmonella typhimurium (strain 14028s / SGSC 2262) GN=fadB PE=3 SV=1	84.781	21	19	13	12	36.3	0	44.759	47888000	22027000	25861000	20687000	10194000	10493000	13536000	5877900	7657800	13666000	5955300	7710600	1.0801
A0A0F6B9F1	Xaa-Pro dipeptidase OS=Salmonella typhimurium (strain 14028s / SGSC 2262) GN=pepQ PE=3 SV=1	50.17	8	7	7	7	27.8	0	117.2	325820000	65761000	260060000	60345000	23441000	36904000	111850000	21356000	90491000	153630000	20964000	132660000	0.882297
A0A0F6B9F4	Protoporphyrinogen oxidase OS=Salmonella typhimurium (strain 14028s / SGSC 2262) GN=hemG PE=4 SV=1	21.006	5	4	5	4	20.4	0	15.567	10175000	6676300	3499100	3178600	2036400	1142200	3639200	2401300	1237900	3357600	2238600	1119000	0.61907
A0A0F6B9F8	Molybdopterin-guanine dinucleotide biosynthesis protein B OS=Salmonella typhimurium (strain 14028s / SGSC 2262) GN=mobB PE=4 SV=1	18.776	1	0	1	0	7.6	0.0018821	2.5687	86667	62813	23854	0	0	0	86667	62813	23854	0	0	0
A0A0F6B9F9	Molybdenum cofactor guanylyltransferase OS=Salmonella typhimurium (strain 14028s / SGSC 2262) GN=mobA PE=3 SV=1	21.189	1	1	1	1	8.2	0	15.994	4138400	2487100	1651300	1503500	818990	684560	1227200	713430	513820	1407600	954680	452920	0.771813
A0A0F6B9G0	Putative cytoplasmic protein OS=Salmonella typhimurium (strain 14028s / SGSC 2262) GN=yihD PE=4 SV=1	10.29	1	1	1	1	23.6	0.00066445	3.994	2066500	727560	1338900	722950	255520	467430	650110	181220	468890	693420	290820	402610
A0A0F6B9G1	Serine/threonine protein kinase OS=Salmonella typhimurium (strain 14028s / SGSC 2262) GN=yihE PE=4 SV=1	38.129	2	1	0	1	8.2	0.0012658	2.7579	2185400	891220	1294100	1278600	715670	562970	0	0	0	906730	175560	731170
A0A0F6B9G2	Thiol:disulfide interchange protein OS=Salmonella typhimurium (strain 14028s / SGSC 2262) GN=dsbA PE=3 SV=1	22.911	12	12	11	11	54.1	0	79.583	110410000	66506000	43908000	41031000	24958000	16073000	34564000	20476000	14088000	34820000	21073000	13747000	0.70043
A0A0F6B9G5	DNA polymerase I OS=Salmonella typhimurium (strain 14028s / SGSC 2262) GN=polA PE=3 SV=1	103.13	49	42	40	37	58.8	0	323.31	378820000	191880000	186940000	125430000	56225000	69209000	120300000	62591000	57711000	133090000	73066000	60020000	0.977577
A0A0F6B9G7	Probable GTP-binding protein EngB OS=Salmonella typhimurium (strain 14028s / SGSC 2262) GN=yihA PE=3 SV=1	23.554	6	6	6	6	42.9	0	88.036	125960000	62507000	63449000	42426000	20954000	21472000	41867000	21485000	20383000	41662000	20068000	21594000	0.784563
A0A0F6B9G9	Der GTPase-activating protein YihI OS=Salmonella typhimurium (strain 14028s / SGSC 2262) GN=yihI PE=3 SV=1	19.213	3	2	2	3	21.6	0	14.221	6390700	3231700	3158900	1967200	1070500	896650	2155800	940940	1214900	2267700	1220200	1047400	1.04798
A0A0F6B9H0	Coproporphyrinogen-III oxidase OS=Salmonella typhimurium (strain 14028s / SGSC 2262) GN=hemN PE=3 SV=1	52.827	2	1	2	2	6.3	0	26.339	12311000	5743200	6567300	3655500	1885300	1770200	2690500	1379400	1311100	5964500	2478500	3486000	1.24249
A0A0F6B9H2	Nitrogen regulation protein NR(I) OS=Salmonella typhimurium (strain 14028s / SGSC 2262) GN=glnG PE=4 SV=1	52.27	12	7	8	10	25.6	0	50.373	35676000	10608000	25068000	13712000	4653200	9059200	9804900	2581000	7223900	12159000	3373900	8785100	1.79607
A0A0F6B9H3	Nitrogen regulation protein NR(II) OS=Salmonella typhimurium (strain 14028s / SGSC 2262) GN=glnL PE=4 SV=1	38.542	3	0	1	3	12.3	0	7.9075	3350000	1411100	1938900	0	0	0	699430	405220	294210	2650600	1005900	1644700
A0A0F6B9H5	Glutamine synthetase OS=Salmonella typhimurium (strain 14028s / SGSC 2262) GN=glnA PE=3 SV=1	51.785	28	26	23	23	73.3	0	323.31	2583200000	739070000	1844200000	932190000	263870000	668310000	845130000	242930000	602200000	805910000	232270000	573650000	1.68503
A0A0F6B9H7	GTP-binding protein OS=Salmonella typhimurium (strain 14028s / SGSC 2262) GN=typA PE=4 SV=1	67.376	31	28	25	28	56.8	0	323.31	781720000	273260000	508470000	281520000	96772000	184750000	219180000	77462000	141720000	281020000	99021000	182000000	1.4382
A0A0F6B9J4	Putative glycerol-3-phosphate regulon repressor OS=Salmonella typhimurium (strain 14028s / SGSC 2262) GN=yihW PE=4 SV=1	29.045	2	2	2	1	8.2	0	11.672	3189600	1217000	1972600	1262200	438260	823930	1218600	447010	771550	708860	331730	377130
A0A0F6B9J5	Phosphatase OS=Salmonella typhimurium (strain 14028s / SGSC 2262) GN=yihX PE=4 SV=1	22.722	5	3	3	5	25.6	0	11.892	10834000	4317900	6515800	3971100	1418000	2553100	3362200	1474100	1888100	3500300	1425800	2074600	1.02278
A0A0F6B9J7	D-aminoacyl-tRNA deacylase OS=Salmonella typhimurium (strain 14028s / SGSC 2262) GN=yihZ PE=3 SV=1	15.925	2	2	1	1	13.1	0	4.7601	3610600	1984400	1626100	1127000	637420	489620	1308400	737170	571280	1175100	609860	565240
A0A0F6B9K4	Protein FdhE OS=Salmonella typhimurium (strain 14028s / SGSC 2262) GN=fdhE PE=3 SV=1	34.705	3	2	3	3	12.9	0	6.7306	15460000	6377900	9081700	3051500	914440	2137100	5460600	2250800	3209800	6947500	3212700	3734800	1.60763
A0A0F6B9N3	Superoxide dismutase OS=Salmonella typhimurium (strain 14028s / SGSC 2262) GN=sodA PE=3 SV=1	23.079	14	14	12	10	59.7	0	86.238	230720000	136100000	94615000	81773000	47416000	34357000	75417000	45609000	29807000	73526000	43075000	30451000	0.703057
A0A0F6B9N4	Uncharacterized protein OS=Salmonella typhimurium (strain 14028s / SGSC 2262) GN=yiiM PE=4 SV=1	25.719	4	3	1	3	26.6	0	7.2467	15948000	8395000	7553400	5079300	2537300	2542000	4624000	2482400	2141500	6245200	3375300	2869900	0.74011
A0A0F6B9N6	Two-component sensor protein OS=Salmonella typhimurium (strain 14028s / SGSC 2262) GN=cpxA PE=4 SV=1	51.61	4	0	3	2	12.5	0	7.2476	4361000	1921300	2439700	0	0	0	2201500	1001500	1199900	2159500	919740	1239800
A0A0F6B9N7	DNA-binding transcriptional regulator CpxR OS=Salmonella typhimurium (strain 14028s / SGSC 2262) GN=cpxR PE=4 SV=1	26.274	8	7	8	6	22	0	17.408	33753000	16516000	17238000	11769000	5756500	6012500	11964000	5731200	6232400	10021000	5028200	4992700	0.79011
A0A0F6B9P0	ATP-dependent 6-phosphofructokinase OS=Salmonella typhimurium (strain 14028s / SGSC 2262) GN=pfkA PE=3 SV=1	34.915	18	18	15	15	47.8	0	261.12	981260000	488500000	492760000	291100000	141280000	149810000	313370000	153610000	159770000	376790000	193610000	183180000	0.890507
A0A0F6B9P2	Sulfate transporter subunit OS=Salmonella typhimurium (strain 14028s / SGSC 2262) GN=sbp PE=4 SV=1	36.54	22	20	18	19	59.9	0	241.79	1065100000	528370000	536750000	339360000	169140000	170220000	333590000	168580000	165010000	392160000	190650000	201510000	0.959527
A0A0F6B9P3	CDP-diacylglycerol pyrophosphatase OS=Salmonella typhimurium (strain 14028s / SGSC 2262) GN=ushB PE=3 SV=1	33.359	15	15	11	12	48	0	49.255	258700000	130300000	128410000	79772000	38002000	41770000	87670000	45699000	41971000	91263000	46596000	44667000	0.743397
A0A0F6B9P6	Putative ADP-ribosylglycohydrolase OS=Salmonella typhimurium (strain 14028s / SGSC 2262) GN=STM14_4891 PE=4 SV=1	36.971	4	1	1	3	8.7	0	5.3269	5259600	3501600	1758000	442930	266920	176000	543810	350720	193090	4272900	2883900	1388900
A0A0F6B9Q7	Putative sugar transport protein OS=Salmonella typhimurium (strain 14028s / SGSC 2262) GN=yneA PE=4 SV=1	36.76	13	7	6	11	54.1	0	36.532	57275000	27056000	30219000	15771000	7029000	8742300	15998000	6915900	9081600	25507000	13111000	12395000	0.928777
A0A0F6B9Q8	Aldolase OS=Salmonella typhimurium (strain 14028s / SGSC 2262) GN=yneB PE=4 SV=1	31.742	6	5	3	4	32	0	37.596	22849000	11058000	11791000	8585300	4275700	4309500	6627800	3157200	3470700	7635700	3624900	4010800	1.06721
A0A0F6B9R1	Triosephosphate isomerase OS=Salmonella typhimurium (strain 14028s / SGSC 2262) GN=tpiA PE=3 SV=1	26.916	20	17	17	19	47.5	0	171.91	709900000	432910000	277000000	232990000	140960000	92033000	245150000	149610000	95536000	231760000	142330000	89428000	0.419263
A0A0F6B9R5	Ferredoxin-NADP reductase OS=Salmonella typhimurium (strain 14028s / SGSC 2262) GN=fpr PE=4 SV=1	27.78	7	5	4	4	40.3	0	21.56	23622000	15644000	7977900	8990200	6034400	2955700	6570200	3954900	2615200	8061900	5655000	2406900	0.336497
A0A0F6B9R6	Fructose-1,6-bisphosphatase OS=Salmonella typhimurium (strain 14028s / SGSC 2262) GN=glpX PE=3 SV=1	38.859	7	5	3	4	26.2	0	26.066	30650000	11686000	18964000	6461600	2908600	3553000	10732000	3732600	6999200	13457000	5044900	8411900	1.46571
A0A0F6B9R7	Glycerol kinase OS=Salmonella typhimurium (strain 14028s / SGSC 2262) GN=glpK PE=3 SV=1	56.051	17	16	14	16	37.1	0	113.25	103010000	38720000	64290000	37888000	14837000	23051000	28867000	10555000	18312000	36255000	13327000	22928000	1.01181
A0A0F6B9S0	Cell division protein ZapB OS=Salmonella typhimurium (strain 14028s / SGSC 2262) GN=yiiU PE=3 SV=1	9.3123	3	3	3	2	54.4	0	9.4446	26765000	2525500	24239000	9364000	905520	8458500	8797200	733410	8063800	8603600	886570	7717000	7.76277
A0A0F6B9S2	Regulator of ribonuclease activity A OS=Salmonella typhimurium (strain 14028s / SGSC 2262) GN=menG PE=3 SV=1	17.374	6	6	6	6	30.4	0	97.958	116140000	67029000	49110000	41208000	23209000	17999000	38992000	22860000	16132000	35939000	20960000	14978000	0.71959
A0A0F6B9S4	ATP-dependent protease ATPase subunit HslU OS=Salmonella typhimurium (strain 14028s / SGSC 2262) GN=hslU PE=2 SV=1	49.667	27	24	22	25	57.1	0	231.56	358710000	208620000	150080000	123460000	71282000	52181000	104430000	60275000	44158000	130810000	77065000	53745000	0.49079
A0A0F6B9S5	ATP-dependent protease subunit HslV OS=Salmonella typhimurium (strain 14028s / SGSC 2262) GN=hslV PE=2 SV=1	18.985	6	6	6	6	25.6	0	19.315	38054000	24609000	13445000	9959500	6888700	3070800	11305000	7619100	3686100	16789000	10101000	6688100	0.329987
A0A0F6B9S6	Essential cell division protein OS=Salmonella typhimurium (strain 14028s / SGSC 2262) GN=ftsN PE=4 SV=1	36.302	5	2	5	3	24.7	0	29.506	7082100	2417000	4665100	1176000	442490	733510	3356000	1083600	2272400	2550100	890930	1659200	2.1502
A0A0F6B9S9	50S ribosomal protein L31 OS=Salmonella typhimurium (strain 14028s / SGSC 2262) GN=rpmE PE=3 SV=1	7.7188	2	2	2	2	24.3	0	5.3323	24064000	1753300	22311000	10314000	766940	9546600	6962700	505920	6456800	6787900	480440	6307400	10.583
A0A0F6B9T2	Met repressor OS=Salmonella typhimurium (strain 14028s / SGSC 2262) GN=metJ PE=3 SV=1	12.124	5	3	5	3	49.5	0	18.321	7603600	2379200	5224400	3678300	1107500	2570800	2462100	825210	1636900	1463200	446470	1016700	1.91113
A0A0F6B9T3	Cystathionine gamma-synthase OS=Salmonella typhimurium (strain 14028s / SGSC 2262) GN=metB PE=3 SV=1	47.124	12	9	10	7	26.1	0	68.639	174660000	72273000	102390000	45288000	19855000	25433000	63426000	26006000	37420000	65945000	26412000	39533000	1.00764
A0A0F6B9T4	Bifunctional aspartate kinase II/homoserine dehydrogenase II OS=Salmonella typhimurium (strain 14028s / SGSC 2262) GN=metL PE=4 SV=1	88.853	31	25	20	24	39.9	0	232.63	168080000	47308000	120770000	58516000	17236000	41280000	49726000	12835000	36891000	59840000	17238000	42602000	2.27487
A0A0F6B9U0	Methylenetetrahydrofolate reductase OS=Salmonella typhimurium (strain 14028s / SGSC 2262) GN=metF PE=3 SV=1	33.172	22	20	21	19	61.8	0	229.95	366070000	80224000	285840000	125420000	25677000	99747000	129270000	27578000	101690000	111380000	26970000	84406000	3.24677
A0A0F6B9U1	Catalase-peroxidase OS=Salmonella typhimurium (strain 14028s / SGSC 2262) GN=katG PE=3 SV=1	79.655	14	10	6	6	29.1	0	77.941	41816000	15280000	26536000	17946000	5369600	12577000	10610000	4045900	6564200	13259000	5865000	7394500	1.0534
A0A0F6B9U4	Glycerol dehydrogenase OS=Salmonella typhimurium (strain 14028s / SGSC 2262) GN=gldA_2 PE=4 SV=1	38.741	4	4	2	2	10.1	0	14.262	13851000	8711500	5140000	5639300	3475000	2164300	3402000	2334500	1067500	4810200	2902000	1908200	0.48489
A0A0F6B9U5	Fructose-6-phosphate aldolase OS=Salmonella typhimurium (strain 14028s / SGSC 2262) GN=talC PE=3 SV=1	23.525	6	4	5	4	36.8	0	55.159	15973000	9579700	6393400	5142600	3134900	2007700	6810100	4174700	2635400	4020400	2270100	1750300	0.792467
A0A0F6B9V3	Putative regulatory protein OS=Salmonella typhimurium (strain 14028s / SGSC 2262) GN=yijO PE=4 SV=1	32.372	3	2	2	1	17.7	0	6.7953	3321100	1255800	2065200	1042800	418710	624120	1459300	571970	887300	818980	265150	553830
A0A0F6B9V6	Uncharacterized protein OS=Salmonella typhimurium (strain 14028s / SGSC 2262) GN=yijP PE=4 SV=1	66.207	21	19	14	14	45.6	0	106.16	152860000	54201000	98654000	56456000	20202000	36254000	49603000	17554000	32049000	46797000	16445000	30351000	1.22383
A0A0F6B9V8	Phosphoenolpyruvate carboxylase OS=Salmonella typhimurium (strain 14028s / SGSC 2262) GN=ppc PE=3 SV=1	99.001	73	70	66	67	64.2	0	323.31	2433100000	672300000	1760800000	838680000	235140000	603540000	795950000	216800000	579160000	798440000	220360000	578070000	1.82937
A0A0F6B9V9	Acetylornithine deacetylase OS=Salmonella typhimurium (strain 14028s / SGSC 2262) GN=argE PE=3 SV=1	42.201	8	8	7	7	27.2	0	59.669	68622000	30286000	38336000	20388000	10135000	10253000	23031000	9208000	13823000	25203000	10943000	14260000	1.5838
A0A0F6B9W0	N-acetyl-gamma-glutamyl-phosphate reductase OS=Salmonella typhimurium (strain 14028s / SGSC 2262) GN=argC PE=3 SV=1	35.949	7	6	6	7	20.7	0	31.46	68323000	16364000	51959000	20348000	4973500	15374000	17060000	4029300	13030000	30916000	7361200	23555000	3.33153
A0A0F6B9W1	Acetylglutamate kinase OS=Salmonella typhimurium (strain 14028s / SGSC 2262) GN=argB PE=3 SV=1	26.876	12	10	12	9	51	0	93.575	428660000	107100000	321550000	168690000	40431000	128260000	126080000	32302000	93781000	133880000	34371000	99509000	2.26623
A0A0F6B9W2	Argininosuccinate lyase OS=Salmonella typhimurium (strain 14028s / SGSC 2262) GN=argH PE=3 SV=1	50.481	16	16	15	15	47.4	0	233.79	444440000	93496000	350950000	138770000	30187000	108580000	129310000	25669000	103640000	176370000	37640000	138730000	3.47393
A0A0F6B9W3	DNA-binding transcriptional regulator OxyR OS=Salmonella typhimurium (strain 14028s / SGSC 2262) GN=oxyR PE=4 SV=1	34.182	9	9	6	7	35.1	0	43.893	81106000	44153000	36953000	24327000	13329000	10998000	25906000	13989000	11917000	30873000	16835000	14038000	0.67423
A0A0F6B9W4	Soluble pyridine nucleotide transhydrogenase OS=Salmonella typhimurium (strain 14028s / SGSC 2262) GN=udhA PE=3 SV=1	51.608	10	9	10	9	32.4	0	109.44	113230000	56283000	56945000	38531000	23395000	15136000	33445000	14427000	19018000	41251000	18460000	22791000	0.93616
A0A0F6B9W6	HTH-type transcriptional repressor FabR OS=Salmonella typhimurium (strain 14028s / SGSC 2262) GN=yijC PE=3 SV=1	24.041	4	3	2	3	26.1	0	12.89	7234100	4093100	3141000	3485000	1907700	1577300	2569600	1342400	1227200	1179500	842920	336550	0.679087
A0A0F6B9W9	Vitamin B12 transporter BtuB OS=Salmonella typhimurium (strain 14028s / SGSC 2262) GN=btuB PE=3 SV=1	68.525	18	12	14	14	44.6	0	148.35	70069000	24550000	45519000	21753000	6638000	15115000	20667000	7332800	13335000	27649000	10579000	17070000	1.5611
A0A0F6B9X0	Glutamate racemase OS=Salmonella typhimurium (strain 14028s / SGSC 2262) GN=murI PE=3 SV=1	31.043	6	4	4	4	23	0	29.24	29803000	15418000	14384000	8866500	4574300	4292100	9930800	5625100	4305700	11005000	5218600	5786700	1.08459
A0A0F6B9X4	Pantothenate kinase OS=Salmonella typhimurium (strain 14028s / SGSC 2262) GN=coaA PE=3 SV=1	36.235	5	2	3	3	21.2	0	14.955	6459800	2614300	3845500	1803000	726630	1076400	1929900	810560	1119300	2726900	1077100	1649800	1.70297
A0A0F6B9X6	Elongation factor Tu OS=Salmonella typhimurium (strain 14028s / SGSC 2262) GN=tuf_2 PE=3 SV=1	43.283	38	38	37	38	87.1	0	323.31	27728000000	10726000000	17001000000	8422900000	3401900000	5021000000	9527900000	3635600000	5892300000	9776900000	3688800000	6088100000	0.871817
A0A0F6B9X9	Transcription termination/antitermination protein NusG OS=Salmonella typhimurium (strain 14028s / SGSC 2262) GN=nusG PE=3 SV=1	20.545	12	12	10	8	77.3	0	50.329	239250000	105760000	133490000	82180000	36105000	46075000	81230000	36425000	44805000	75842000	33230000	42612000	1.14273
A0A0F6B9Y0	50S ribosomal protein L11 OS=Salmonella typhimurium (strain 14028s / SGSC 2262) GN=rplK PE=3 SV=1	14.875	16	15	14	15	55.6	0	196.46	1006000000	299080000	706900000	396080000	118700000	277390000	316120000	96027000	220100000	293770000	84359000	209420000	2.58283
A0A0F6B9Y1	50S ribosomal protein L1 OS=Salmonella typhimurium (strain 14028s / SGSC 2262) GN=rplA PE=3 SV=1	24.728	22	22	20	20	84.6	0	323.31	2758800000	599350000	2159500000	894130000	186850000	707290000	874870000	192810000	682060000	989830000	219680000	770150000	2.3521
A0A0F6B9Y2	50S ribosomal protein L10 OS=Salmonella typhimurium (strain 14028s / SGSC 2262) GN=rplJ PE=3 SV=1	17.8	21	19	19	16	74.5	0	267.04	1643000000	506870000	1136200000	545640000	166560000	379080000	555600000	173100000	382500000	541800000	167220000	374580000	1.96997
A0A0F6B9Y3	50S ribosomal protein L7/L12 OS=Salmonella typhimurium (strain 14028s / SGSC 2262) GN=rplL PE=3 SV=1	12.299	14	13	12	14	57	0	313.7	616930000	240060000	376870000	237330000	89012000	148320000	197280000	77993000	119290000	182320000	73055000	109260000	1.56483
A0A0F6B9Y4	DNA-directed RNA polymerase subunit beta OS=Salmonella typhimurium (strain 14028s / SGSC 2262) GN=rpoB PE=3 SV=1	150.6	73	68	64	61	63.9	0	323.31	485620000	154310000	331310000	184010000	56573000	127430000	147550000	44829000	102720000	154060000	52909000	101150000	1.94103
A0A0F6B9Y5	DNA-directed RNA polymerase subunit beta OS=Salmonella typhimurium (strain 14028s / SGSC 2262) GN=rpoC PE=3 SV=1	155.23	66	61	56	57	51.1	0	323.31	478060000	148680000	329380000	169230000	52409000	116820000	147270000	45709000	101570000	161550000	50564000	110990000	2.15087
A0A0F6B9Z3	Thiamine biosynthesis protein ThiH OS=Salmonella typhimurium (strain 14028s / SGSC 2262) GN=thiH PE=4 SV=1	43.447	9	4	4	5	37.4	0	27.406	15693000	7652900	8040400	4184800	2510200	1674600	7614600	3576900	4037800	3893900	1565800	2328100	0.578023
A0A0F6B9Z4	Thiazole synthase OS=Salmonella typhimurium (strain 14028s / SGSC 2262) GN=thiG PE=3 SV=1	26.854	10	8	7	8	50.8	0	34.584	69093000	26806000	42287000	26472000	10036000	16436000	23501000	9269500	14231000	19119000	7499600	11620000	1.1053
A0A0F6B9Z6	Thiamine biosynthesis protein ThiF OS=Salmonella typhimurium (strain 14028s / SGSC 2262) GN=thiF PE=4 SV=1	26.891	10	10	8	10	44.8	0	97.543	60182000	24882000	35300000	19458000	8174500	11283000	18512000	7653100	10859000	22212000	9054500	13157000	0.931247
A0A0F6B9Z7	Thiamine-phosphate synthase OS=Salmonella typhimurium (strain 14028s / SGSC 2262) GN=thiE PE=3 SV=1	22.983	8	8	8	8	44.5	0	112.26	306580000	160950000	145640000	101040000	52146000	48895000	107100000	56053000	51045000	98447000	52747000	45700000	0.851223
A0A0F6B9Z8	Phosphomethylpyrimidine synthase OS=Salmonella typhimurium (strain 14028s / SGSC 2262) GN=thiC PE=3 SV=1	70.795	33	24	26	25	53.1	0	88.331	294410000	138320000	156090000	95771000	46042000	49729000	112870000	53875000	58992000	85773000	38404000	47369000	0.85464
A0A0F6B9Z9	Regulator of sigma D OS=Salmonella typhimurium (strain 14028s / SGSC 2262) GN=rsd PE=3 SV=1	18.653	2	2	2	2	13.6	0	31.185	24456000	12598000	11858000	8866600	3722300	5144300	4353200	3362300	990880	11236000	5513600	5722900	0.502787
A0A0F6BA00	NADH pyrophosphatase OS=Salmonella typhimurium (strain 14028s / SGSC 2262) GN=nudC PE=3 SV=1	29.621	2	1	2	1	12.1	0	8.1637	7500800	2990500	4510200	2352300	964040	1388200	2887200	1040300	1846900	2261300	986190	1275100
A0A0F6BA01	Uroporphyrinogen decarboxylase OS=Salmonella typhimurium (strain 14028s / SGSC 2262) GN=hemE PE=3 SV=1	39.132	3	3	3	3	19.2	0	31.747	57652000	25987000	31665000	18241000	8186100	10055000	18799000	8749000	10050000	20612000	9051900	11560000	1.17283
A0A0F6BA02	Endonuclease V OS=Salmonella typhimurium (strain 14028s / SGSC 2262) GN=nfi PE=3 SV=1	24.745	5	3	2	4	25.1	0	11.784	12630000	7553900	5075700	2700800	1297900	1402800	2645600	1283500	1362100	7283200	4972500	2310800	0.718223
A0A0F6BA03	Putative cytoplasmic protein OS=Salmonella typhimurium (strain 14028s / SGSC 2262) GN=yjaG PE=4 SV=1	22.704	3	2	2	0	18.9	0.0024646	2.0675	8600200	3401300	5198900	1993000	743160	1249900	6607200	2658100	3949000	0	0	0
A0A0F6BA04	Transcriptional regulator HU subunit alpha OS=Salmonella typhimurium (strain 14028s / SGSC 2262) GN=hupA PE=3 SV=1	9.5208	9	8	7	8	92.2	0	144.82	278620000	69934000	208690000	103170000	24899000	78272000	100760000	25843000	74913000	74697000	19191000	55506000	2.16797
A0A0F6BA09	Phosphoribosylamine--glycine ligase OS=Salmonella typhimurium (strain 14028s / SGSC 2262) GN=purD PE=3 SV=1	45.692	15	10	10	13	41	0	90.306	182080000	53995000	128080000	74521000	27963000	46558000	49366000	13443000	35923000	58191000	12589000	45602000	2.8234
A0A0F6BA10	Bifunctional purine biosynthesis protein PurH OS=Salmonella typhimurium (strain 14028s / SGSC 2262) GN=purH PE=3 SV=1	57.467	24	20	20	19	45	0	283.9	274750000	51579000	223170000	99471000	18103000	81368000	87380000	16525000	70855000	87902000	16952000	70951000	3.03553
A0A0F6BA16	Uncharacterized protein OS=Salmonella typhimurium (strain 14028s / SGSC 2262) GN=yjaB PE=4 SV=1	16.325	1	1	1	1	12.4	0.00065833	3.754	4021900	2866700	1155200	1218000	855480	362520	1470500	1024600	445830	1333500	986620	346850
A0A0F6BA17	Homoserine O-succinyltransferase OS=Salmonella typhimurium (strain 14028s / SGSC 2262) GN=metA PE=3 SV=1	35.67	10	9	8	9	48.2	0	84.716	111460000	17189000	94276000	31534000	4903600	26631000	39012000	6103900	32908000	40919000	6181100	34738000	5.861
A0A0F6BA18	Malate synthase OS=Salmonella typhimurium (strain 14028s / SGSC 2262) GN=aceB PE=3 SV=1	60.382	8	7	8	6	24.8	0	51.977	37130000	10354000	26776000	14085000	4124900	9960300	10606000	2888900	7717200	12439000	3340500	9098800	1.58097
A0A0F6BA19	Isocitrate lyase OS=Salmonella typhimurium (strain 14028s / SGSC 2262) GN=aceA PE=4 SV=1	47.562	9	5	7	8	28.6	0	22.712	59858000	17337000	42521000	20093000	5654400	14438000	19448000	5887100	13561000	20317000	5795300	14522000	1.72753
A0A0F6BA23	Transcriptional repressor IclR OS=Salmonella typhimurium (strain 14028s / SGSC 2262) GN=iclR PE=4 SV=1	29.614	5	3	3	3	28.1	0	36.1	14886000	6217400	8668400	4652700	1991700	2661000	4973700	2194900	2778800	5259400	2030800	3228600	1.0876
A0A0F6BA24	B12-dependent methionine synthase OS=Salmonella typhimurium (strain 14028s / SGSC 2262) GN=metH PE=4 SV=1	139.66	42	36	33	36	39.2	0	292.69	86683000	18621000	68061000	35680000	7525000	28155000	24743000	5536600	19207000	26259000	5559400	20700000	3.65727
A0A0F6BA26	Peptidase E OS=Salmonella typhimurium (strain 14028s / SGSC 2262) GN=pepE PE=3 SV=1	24.769	2	2	0	0	20.1	0.0084541	1.656	542400	281800	260600	542400	281800	260600	0	0	0	0	0	0
A0A0F6BA28	Putative cytoplasmic protein OS=Salmonella typhimurium (strain 14028s / SGSC 2262) GN=STM14_5039 PE=4 SV=1	20.158	4	2	1	3	34.6	0.0006605	3.9146	5958000	1876200	4081800	1714700	822400	892260	2395400	587290	1808100	1848000	466520	1381500	2.04984
A0A0F6BA61	Aspartokinase OS=Salmonella typhimurium (strain 14028s / SGSC 2262) GN=lysC PE=3 SV=1	48.624	26	25	23	23	51.9	0	323.31	720690000	88483000	632210000	243270000	30809000	212460000	220870000	28045000	192830000	256550000	29630000	226920000	4.64917
A0A0F6BA62	Glucose-6-phosphate isomerase OS=Salmonella typhimurium (strain 14028s / SGSC 2262) GN=pgi PE=3 SV=1	61.428	32	27	26	27	52.1	0	323.31	573960000	254450000	319510000	195780000	88305000	107470000	166290000	75369000	90921000	211890000	90780000	121110000	0.892357
A0A0F6BA72	Maltose ABC transporter periplasmic protein OS=Salmonella typhimurium (strain 14028s / SGSC 2262) GN=malE PE=4 SV=1	52.295	2	2	1	1	4.8	0	12.282	8053500	2878800	5174700	3749300	1555600	2193600	1696700	420640	1276100	2607600	902560	1705000
A0A0F6BA74	Maltoporin OS=Salmonella typhimurium (strain 14028s / SGSC 2262) GN=lamB PE=2 SV=1	50.548	3	2	1	2	14.6	0	35.892	7808900	3565900	4242900	4233100	2162600	2070500	747970	311750	436220	2827800	1091500	1736200
A0A0F6BA76	Maltose regulon periplasmic protein OS=Salmonella typhimurium (strain 14028s / SGSC 2262) GN=malM PE=4 SV=1	31.823	2	1	2	1	8.2	0	4.6015	5904500	2943400	2961100	1766500	831390	935070	2146100	983640	1162400	1992000	1128300	863620	0.9235
A0A0F6BA77	Chorismate pyruvate-lyase OS=Salmonella typhimurium (strain 14028s / SGSC 2262) GN=ubiC PE=3 SV=1	18.719	4	4	4	4	38.2	0	54.711	9148000	6944300	2203700	3142600	2286000	856590	2940000	2230400	709600	3065400	2427900	637530	0.33786
A0A0F6BA79	Glycerol-3-phosphate acyltransferase OS=Salmonella typhimurium (strain 14028s / SGSC 2262) GN=plsB PE=3 SV=1	91.127	26	17	24	23	44.3	0	133.25	151820000	55748000	96077000	46522000	16744000	29778000	49988000	18427000	31560000	55315000	20576000	34738000	1.1898
A0A0F6BA81	LexA repressor OS=Salmonella typhimurium (strain 14028s / SGSC 2262) GN=lexA PE=3 SV=1	22.304	3	1	1	3	17.3	0	16.124	40175000	23446000	16729000	5896900	2264100	3632800	2873600	937450	1936200	31405000	20245000	11160000
A0A0F6BA86	Conjugative transfer protein OS=Salmonella typhimurium (strain 14028s / SGSC 2262) GN=STM14_5099 PE=4 SV=1	46.977	3	3	1	1	8.3	0	17.89	3390000	1898200	1491800	1634800	1027300	607500	732690	390600	342100	1022400	480210	542230
A0A0F6BA87	tRNA-dihydrouridine synthase OS=Salmonella typhimurium (strain 14028s / SGSC 2262) GN=yjbN PE=3 SV=1	36.986	4	4	3	3	20.2	0	29.327	21453000	6361400	15092000	6551300	1968200	4583100	6611100	2265900	4345300	8290700	2127300	6163500	2.1378
A0A0F6BA90	Quinone oxidoreductase, NADPH-dependent OS=Salmonella typhimurium (strain 14028s / SGSC 2262) GN=qor PE=4 SV=1	35.151	14	11	12	13	55.4	0	199.1	443830000	378470000	65361000	121640000	103010000	18638000	152560000	130970000	21600000	169620000	144500000	25124000	0.141237
A0A0F6BA91	Replicative DNA helicase OS=Salmonella typhimurium (strain 14028s / SGSC 2262) GN=dnaB PE=4 SV=1	52.687	8	4	5	7	23.1	0	60.568	18766000	7217400	11549000	3726700	1915600	1811100	5010900	1804100	3206800	10029000	3497800	6530900	0.904927
A0A0F6BA92	Alanine racemase OS=Salmonella typhimurium (strain 14028s / SGSC 2262) GN=alr PE=3 SV=1	39.075	3	1	2	2	12.8	0.00065531	3.581	6457200	2596700	3860500	1087700	384020	703650	3419100	1598500	1820700	1950400	614190	1336200
A0A0F6BA93	Aromatic amino acid aminotransferase OS=Salmonella typhimurium (strain 14028s / SGSC 2262) GN=tyrB PE=3 SV=1	49.577	12	9	8	10	38.1	0	107.97	184540000	70061000	114480000	62870000	23072000	39798000	63942000	23902000	40040000	57729000	23087000	34642000	1.38703
A0A0F6BA94	Class B acid phosphatase OS=Salmonella typhimurium (strain 14028s / SGSC 2262) GN=aphA PE=3 SV=1	26.314	4	3	2	3	32.9	0	6.9286	6839900	2218800	4621100	2402900	876730	1526200	2066000	583920	1482000	2371000	758160	1612800	1.3337
A0A0F6BA95	Putative cytoplasmic protein OS=Salmonella typhimurium (strain 14028s / SGSC 2262) GN=yjbQ PE=4 SV=1	15.484	5	5	5	5	50	0	26.643	13858000	10693000	3165100	6364900	4842500	1522400	3452200	2699500	752720	4041300	3151300	889960	0.254887
A0A0F6BA96	Putative cytoplasmic protein OS=Salmonella typhimurium (strain 14028s / SGSC 2262) GN=yjbR PE=4 SV=1	13.328	1	1	1	1	8.5	0.00064725	3.2238	8131800	5561400	2570400	3158300	2088800	1069500	2500400	1736700	763610	2473100	1735800	737290
A0A0F6BA99	UvrABC system protein A OS=Salmonella typhimurium (strain 14028s / SGSC 2262) GN=uvrA PE=3 SV=1	103.93	25	24	21	21	28.3	0	149.22	65770000	23175000	42596000	24930000	8756700	16173000	22019000	7759500	14259000	18822000	6658400	12163000	1.36587
A0A0F6BAA1	Single-stranded DNA-binding protein OS=Salmonella typhimurium (strain 14028s / SGSC 2262) GN=ssb PE=3 SV=1	23.86	10	9	8	8	35.9	0	99.642	302140000	116950000	185190000	97891000	38380000	59512000	101220000	39305000	61917000	103030000	39266000	63764000	1.53127
A0A0F6BAB7	Putative glutathione S-transferase OS=Salmonella typhimurium (strain 14028s / SGSC 2262) GN=STM14_5130 PE=3 SV=1	24.895	11	9	6	6	58.1	0	57.218	28227000	21838000	6388500	10412000	7778100	2634000	11077000	8056100	3021200	6737400	6004100	733300	0.17699
A0A0F6BAC0	Uncharacterized protein OS=Salmonella typhimurium (strain 14028s / SGSC 2262) GN=yjcD PE=4 SV=1	45.726	2	2	2	1	6.7	0	6.429	11794000	3138500	8655500	5548300	1489300	4058900	3803700	1037700	2766000	2442000	611480	1830500	3.4512
A0A0F6BAC3	Putative transcriptional regulator OS=Salmonella typhimurium (strain 14028s / SGSC 2262) GN=STM14_5136 PE=4 SV=1	33.201	3	1	2	1	16.9	0	13.478	13600000	6647100	6953100	1776200	863550	912700	10168000	4851300	5316600	1656100	932250	723840
A0A0F6BAC8	Acetyl-coenzyme A synthetase OS=Salmonella typhimurium (strain 14028s / SGSC 2262) GN=acs PE=3 SV=1	72.152	19	16	18	18	33.3	0	188.43	173700000	60694000	113010000	53574000	18926000	34647000	55692000	19425000	36267000	64436000	22343000	42093000	1.4019
A0A0F6BAE5	Uncharacterized protein OS=Salmonella typhimurium (strain 14028s / SGSC 2262) GN=phnB PE=4 SV=1	16.093	4	4	4	4	34.7	0	51.737	35918000	32569000	3348900	12914000	11778000	1135900	14107000	12871000	1236000	8897200	7920200	977030	0.0849727
A0A0F6BAF0	Sensor protein BasS/PmrB OS=Salmonella typhimurium (strain 14028s / SGSC 2262) GN=basS PE=4 SV=1	40.262	5	5	5	5	18.5	0	46.557	35140000	18238000	16902000	12527000	6604700	5921900	10728000	5504600	5223800	11885000	6129000	5756200	0.607023
A0A0F6BAF1	DNA-binding transcriptional regulator BasR OS=Salmonella typhimurium (strain 14028s / SGSC 2262) GN=basR PE=4 SV=1	25.053	5	5	5	5	15.3	0	25.376	50934000	22738000	28196000	18084000	7720300	10364000	16688000	7457900	9230500	16161000	7559500	8602000	0.972867
A0A0F6BAF2	Putative cell division protein OS=Salmonella typhimurium (strain 14028s / SGSC 2262) GN=yjdB PE=4 SV=1	61.618	3	2	3	1	9	0	7.1843	10717000	4881100	5836000	4611500	1990800	2620700	3845900	1913600	1932200	2259700	976640	1283000
A0A0F6BAG0	Fumarase B OS=Salmonella typhimurium (strain 14028s / SGSC 2262) GN=fumB PE=4 SV=1	60.048	5	4	4	2	13.3	0	17.085	13076000	2338600	10738000	4994600	808760	4185800	5173900	939260	4234700	2907700	590620	2317100	3.44623
A0A0F6BAG6	Putative anaerobic dimethylsulfoxide reductase subunit B OS=Salmonella typhimurium (strain 14028s / SGSC 2262) GN=STM14_5179 PE=4 SV=1	23.218	2	1	0	1	8.7	0	6.3433	800810	454400	346400	318770	32368	286400	0	0	0	482030	422030	59999
A0A0F6BAH9	Putative acetyltransferase OS=Salmonella typhimurium (strain 14028s / SGSC 2262) GN=STM14_5192 PE=4 SV=1	17.646	2	1	2	1	14.7	0.0042735	1.8625	2078700	1511500	567260	640530	439180	201350	871060	633710	237350	567140	438570	128570
A0A0F6BAI0	Acid phosphatase OS=Salmonella typhimurium (strain 14028s / SGSC 2262) GN=phoN PE=3 SV=1	28.382	9	9	6	8	32.8	0	43.567	99225000	62062000	37163000	34809000	21627000	13182000	31688000	20233000	11456000	32728000	20202000	12525000	0.465287
A0A0F6BAI4	Putative transcriptional regulator OS=Salmonella typhimurium (strain 14028s / SGSC 2262) GN=yjdC PE=4 SV=1	21.832	8	7	8	5	45	0	57.319	32732000	23253000	9478500	11681000	8568700	3111800	12186000	8629300	3556600	8865200	6055200	2810000	0.296197
A0A0F6BAI8	Aspartate ammonia-lyase OS=Salmonella typhimurium (strain 14028s / SGSC 2262) GN=aspA PE=3 SV=1	52.285	17	16	14	13	32	0	145.28	269040000	81365000	187670000	100970000	29695000	71273000	78667000	24277000	54390000	89404000	27394000	62010000	1.67633
A0A0F6BAJ2	10 kDa chaperonin OS=Salmonella typhimurium (strain 14028s / SGSC 2262) GN=groES PE=3 SV=1	16.864	13	13	13	11	39.5	0	152.28	538840000	305760000	233080000	193230000	110550000	82687000	182040000	103250000	78782000	163570000	91956000	71610000	0.755843
A0A0F6BAJ3	60 kDa chaperonin OS=Salmonella typhimurium (strain 14028s / SGSC 2262) GN=groEL PE=3 SV=1	57.285	74	72	67	67	85.4	0	323.31	15245000000	8159700000	7085600000	5062500000	2710600000	2351900000	4872800000	2584300000	2288500000	5309900000	2864800000	2445200000	0.56518
A0A0F6BAJ5	Putative outer membrane lipoprotein OS=Salmonella typhimurium (strain 14028s / SGSC 2262) GN=yjeI PE=4 SV=1	12.69	1	1	1	1	13.8	0	15.874	10191000	4357600	5832900	3397900	1465000	1933000	3693400	1667000	2026400	3099100	1225600	1873500	1.03878
A0A0F6BAK0	Elongation factor P OS=Salmonella typhimurium (strain 14028s / SGSC 2262) GN=efp PE=3 SV=1	20.623	6	4	5	5	17	0	15.604	118980000	49876000	69108000	37057000	14527000	22530000	37895000	16702000	21193000	44034000	18648000	25386000	0.821493
A0A0F6BAK2	Entericidin B membrane lipoprotein OS=Salmonella typhimurium (strain 14028s / SGSC 2262) GN=ecnB PE=4 SV=1	4.8105	1	1	1	1	39.6	0	55.274	1629100	981690	647430	671140	408900	262240	424550	255450	169100	533420	317330	216090
A0A0F6BAK5	Outer membrane lipoprotein Blc OS=Salmonella typhimurium (strain 14028s / SGSC 2262) GN=blc PE=4 SV=1	19.959	12	11	8	10	57.6	0	66.943	79134000	73436000	5697900	29248000	27155000	2093200	24953000	23174000	1779400	24932000	23107000	1825300	0.0559077
A0A0F6BAK8	Succinate dehydrogenase iron-sulfur subunit OS=Salmonella typhimurium (strain 14028s / SGSC 2262) GN=frdB PE=3 SV=1	27.175	2	2	1	1	9.8	0	38.878	10533000	3602900	6929700	4510400	1484400	3026000	2568800	931340	1637500	3453300	1187200	2266200	1.2379
A0A0F6BAK9	Fumarate reductase flavoprotein subunit OS=Salmonella typhimurium (strain 14028s / SGSC 2262) GN=frdA PE=3 SV=1	65.491	19	17	13	16	37.6	0	217.59	251620000	90862000	160750000	94065000	34308000	59757000	65139000	23074000	42065000	92411000	33479000	58932000	1.32153
A0A0F6BAL0	Elongation factor P--(R)-beta-lysine ligase OS=Salmonella typhimurium (strain 14028s / SGSC 2262) GN=yjeA PE=3 SV=1	36.855	1	1	1	1	4.6	0.007855	1.6838	4117900	1057000	3060900	1562600	313240	1249300	1248800	354670	894120	1306500	389090	917420
A0A0F6BAL4	Uncharacterized protein OS=Salmonella typhimurium (strain 14028s / SGSC 2262) GN=yjeP PE=4 SV=1	123.4	18	11	12	12	21.1	0	51.78	20842000	9396200	11446000	8292300	3470100	4822300	5960200	2575100	3385100	6589700	3351100	3238700	0.786103
A0A0F6BAL5	Phosphatidylserine decarboxylase proenzyme OS=Salmonella typhimurium (strain 14028s / SGSC 2262) GN=psd PE=3 SV=1	35.888	8	7	6	7	34.5	0	23.067	32593000	12802000	19791000	12100000	5207800	6891900	9637600	3362100	6275500	10856000	4232200	6623900	0.96587
A0A0F6BAL6	Putative ribosome biogenesis GTPase RsgA OS=Salmonella typhimurium (strain 14028s / SGSC 2262) GN=yjeQ PE=3 SV=1	38.947	6	4	2	4	32.9	0	36.387	21249000	11641000	9608500	6239400	3096400	3143100	4855100	2665600	2189500	10154000	5878600	4275900	1.09127
A0A0F6BAL7	Oligoribonuclease OS=Salmonella typhimurium (strain 14028s / SGSC 2262) GN=orn PE=3 SV=1	20.632	8	8	7	6	40.3	0	22.398	35061000	18030000	17031000	10113000	6400200	3713000	14254000	6000900	8253500	10693000	5628700	5064400	0.480107
A0A0F6BAL8	Putative arginine-binding periplasmic protein OS=Salmonella typhimurium (strain 14028s / SGSC 2262) GN=STM14_5232 PE=3 SV=1	27.408	7	3	5	6	33.3	0	31.158	10475000	3833700	6641700	3305900	1709000	1597000	3168800	878260	2290500	4000700	1246500	2754300	2.94757
A0A0F6BAM0	Uncharacterized protein OS=Salmonella typhimurium (strain 14028s / SGSC 2262) GN=yjeF PE=3 SV=1	54.278	7	7	7	6	17.1	0	36.102	22371000	12095000	10277000	8422100	4643100	3779000	7713200	4000000	3713200	6236000	3451500	2784500	0.540817
A0A0F6BAM1	Putative ATPase OS=Salmonella typhimurium (strain 14028s / SGSC 2262) GN=yjeE PE=4 SV=1	16.895	5	5	5	3	56.2	0	27.113	20558000	11917000	8640700	7996200	4852500	3143800	7332800	4318800	3014000	5228900	2745900	2483000	0.642433
A0A0F6BAM2	N-acetylmuramoyl-l-alanine amidase II OS=Salmonella typhimurium (strain 14028s / SGSC 2262) GN=amiB PE=4 SV=1	46.789	3	2	2	3	13.4	0	8.5058	13645000	6417500	7227700	4713100	2159000	2554100	4575600	2204300	2371300	4356500	2054200	2302300	1.06903
A0A0F6BAM3	DNA mismatch repair protein MutL OS=Salmonella typhimurium (strain 14028s / SGSC 2262) GN=mutL PE=3 SV=1	67.73	2	2	2	1	9.7	0	27.137	6665000	3547300	3117700	3687500	2254200	1433300	1994900	882860	1112000	982560	410160	572400
A0A0F6BAM4	tRNA dimethylallyltransferase OS=Salmonella typhimurium (strain 14028s / SGSC 2262) GN=miaA PE=3 SV=1	35.17	4	1	1	2	21.2	0.00066489	4.0159	34419000	10840000	23579000	1196500	443150	753310	523970	280180	243780	32698000	10116000	22582000
[truncated: 94 more rows]

## Sheet: Up-regulated
Up-regulated Salmonella proteins upon the switch from Pi-rich to Pi-low conditions
Protein description	Gene name	Mol weight [kDa]	Ratio L/H normalized	P-value
[truncated: 225 more rows]

## Sheet: Down-regulated
Down-regulated Salmonella proteins upon the switch from Pi-rich to Pi-low conditions
[truncated: 165 more rows]

[truncated: 3 more sheets: phoB, phoB_up, phoB_down]
